# Supplementary material for: The Comparative Analysis of Peptides in Enteral Nutrition Products and Foods for Special Medical Purposes
Source: Foods. 2024 Aug 16;13(16):2557. doi: 10.3390/foods13162557 (PMC11353486; doi:10.3390/foods13162557)
Supplement: Supplementary file 1 [file foods-13-02557-s001.zip]

Archive with 4 entries (4 files):
- Figure S1-4.pdf
- Table S1.xlsx
- Table S2.xlsx
- Table S3.xlsx
