# Supplementary material for: The Comparative Analysis of Peptides in Enteral Nutrition Products and Foods for Special Medical Purposes
Source: Foods. 2024 Aug 16;13(16):2557. doi: 10.3390/foods13162557 (PMC11353486; doi:10.3390/foods13162557)
Supplement: Supplementary file 1 [file foods-13-02557-s001.zip › Table S1.xlsx]

## Sheet: Table S1
Table S1. The amino acids and peptides detected in EN and FSMP products.
Amino acids and Peptides	Sample 1		Sample 2		Sample 3		Sample 4
	1	2	1	2	1	2	1	2
Leu-Ile	4.69963e+10	4.83736e+10	1.03212e+09	1.02017e+09	1.13709e+08	1.17855e+08	4.71414e+07	5.53409e+07
Val-Ile	4.29232e+10	4.56259e+10	1.95922e+09	1.85997e+09	1.14848e+10	1.26044e+10	2.53801e+09	3.11957e+09
Leu-Hpro	4.09615e+10	4.63591e+10	1.23208e+07	1.1469e+07	0	0	0	0
Leu-Val	1.46394e+10	1.40388e+10	6.0604e+08	6.22664e+08	1.14848e+10	1.26044e+10	2.53801e+09	3.11957e+09
Val-Phe	1.44203e+10	1.50327e+10	2.27814e+08	2.25802e+08	2.32603e+10	2.12614e+10	9.5148e+09	1.08626e+10
Ile-Met	1.08613e+10	1.13847e+10	1.68167e+08	1.60521e+08	3.45222e+09	3.77484e+09	5.36525e+08	6.57218e+08
Leu-Leu	1.0157e+10	1.00174e+10	2.95116e+08	3.19253e+08	1.28353e+10	1.39135e+10	2.53367e+09	3.03663e+09
Ile-Leu	1.0157e+10	1.00174e+10	2.95116e+08	3.19253e+08	1.21741e+08	1.31228e+08	9.95607e+07	1.16399e+08
Isoleucine	7.85192e+09	7.95104e+09	1.83471e+08	2.07715e+08	3.8618e+09	4.13189e+09	3.75611e+07	3.89211e+07
Ile-Asp	4.96551e+09	5.52213e+09	2.08022e+07	3.16538e+07	0	0	0	0
Phe-Val	4.81949e+09	4.68638e+09	6.49738e+07	6.83025e+07	6.29681e+09	6.71877e+09	2.69448e+09	3.22416e+09
Leucine	4.38575e+09	4.4633e+09	2.79593e+08	2.9223e+08	3.8618e+09	4.13189e+09	3.75611e+07	3.89211e+07
Leu-Ala	4.30106e+09	4.4013e+09	3.97714e+07	4.66805e+07	3.50529e+09	3.94153e+09	3.24649e+08	4.51131e+08
Ile-Trp	4.27359e+09	4.46043e+09	4.12898e+08	3.89688e+08	0	0	0	0
Leu-Glu	4.13108e+09	4.39715e+09	1.67158e+07	2.8182e+07	1.14069e+09	1.32741e+09	1.43844e+07	1.77724e+07
Ile-Ser	3.11752e+09	3.26075e+09	8.09322e+07	8.17751e+07	2.62366e+09	2.88099e+09	5.75234e+08	6.46137e+08
Ala-Leu	3.00449e+09	3.01141e+09	8.8846e+07	1.84978e+08	7.15113e+08	7.92175e+08	3.34531e+08	4.85755e+08
Valine	2.99411e+09	3.04739e+09	2.1221e+07	2.48694e+07	5.73805e+08	5.58504e+08	1.05079e+07	1.06851e+07
Gly-Leu	2.97918e+09	3.00971e+09	6.97556e+08	7.18574e+08	2.41703e+09	2.76124e+09	3.28002e+08	3.04155e+08
Phenylalanine	2.91008e+09	2.95262e+09	7.9873e+07	8.2214e+07	4.79863e+08	4.90538e+08	1.9499e+07	1.89244e+07
Tyr-Ile	2.23417e+09	2.46686e+09	1.42463e+08	1.30742e+08	3.56701e+09	3.61021e+09	2.04322e+08	2.4268e+08
Val-Tyr	2.04184e+09	2.11041e+09	1.03692e+09	1.01017e+09	1.65905e+09	1.71611e+09	9.40486e+08	1.0477e+09
Arginine	2.0404e+09	2.03335e+09	2.5546e+08	2.69617e+08	4.60771e+06	788374	1.52031e+07	5.66021e+07
Val-Ala	2.02692e+09	2.05761e+09	7.08144e+07	8.12696e+07	1.82437e+09	2.14772e+09	2.73149e+08	4.67461e+08
Ala-Met	1.51566e+09	1.12828e+09	7.70115e+06	1.05197e+07	5.43866e+08	5.98192e+08	2.60565e+08	2.95262e+08
Gly-Gly-Leu	1.44947e+09	3.13392e+09	6.43607e+07	7.53955e+07	1.37244e+09	1.60576e+09	2.16785e+08	3.2024e+08
Leu-Phe	1.42285e+09	1.45517e+09	6.95685e+08	6.93874e+08	7.18267e+09	7.87424e+09	1.91721e+09	2.47243e+08
Phe-Leu	1.42285e+09	1.45517e+09	6.95685e+08	6.93874e+08	7.18267e+09	7.87424e+09	1.91721e+09	2.47243e+08
Isoleucyl-Threonine	1.34675e+09	1.39728e+09	7.34106e+07	7.48297e+07	1.81121e+09	1.97748e+09	5.36296e+08	5.86585e+08
Thr-Val-Leu	1.30451e+09	1.32875e+09	4.52487e+08	4.48811e+08	1.0097e+09	1.08174e+09	1.37531e+08	1.76055e+08
Thr-Leu	1.28842e+09	1.32759e+09	6.30106e+07	6.89567e+07	1.37838e+09	1.71358e+09	1.8057e+08	3.27927e+08
Val-Met	1.0789e+09	1.01323e+09	5.88954e+06	6.41268e+06	3.49628e+08	4.04422e+08	5.67414e+07	6.85261e+07
Pro-Thr	1.07144e+09	9.39895e+08	2.29261e+07	4.62258e+07	1.7908e+08	2.176e+08	1.82964e+06	2.13554e+06
Tyr-Val	9.80692e+08	1.07133e+09	6.82672e+08	6.85872e+08	8.66829e+08	9.40867e+08	3.33051e+08	4.05748e+08
Lysine	7.79465e+08	8.39809e+08	2.51654e+08	2.41432e+08	1.32912e+08	1.52011e+08	2.14231e+07	2.31441e+07
Leu-Trp	7.53926e+08	7.06015e+08	9.42867e+07	9.19538e+07	4.23403e+08	4.58748e+08	1.57971e+08	1.84905e+08
Leu-Gly	7.39677e+08	7.17446e+08	1.46456e+08	1.45341e+08	0	0	0	0
Val-Ser	7.08e+08	7.41126e+08	6.74982e+06	9.39782e+06	2.23939e+08	2.95644e+08	2.72046e+07	3.99196e+07
Ile-Pro	7.01939e+08	7.54524e+08	6.90541e+06	4.20726e+06	8.88549e+08	9.73741e+08	8.7116e+06	4.41575e+06
Thr-Ser	6.85637e+08	7.17121e+08	5.50291e+06	8.00602e+06	3.81676e+08	4.57257e+08	1.24491e+07	1.46175e+07
Val-Lys	6.68889e+08	7.1564e+08	1.47573e+08	1.50701e+08	5.45882e+08	6.18577e+08	2.97734e+07	2.98831e+07
Proline	6.50364e+08	6.71965e+08	1.05388e+08	1.07992e+08	2.29461e+08	2.39234e+08	1.19584e+08	1.14844e+08
Threonine	6.41723e+08	5.96124e+08	3.60251e+06	4.81612e+06	1.48268e+08	1.59055e+08	890690	950527
Homoserine	6.41723e+08	5.96124e+08	3.60251e+06	4.81612e+06	1.48268e+08	1.59055e+08	890690	950527
Maculosin	6.19243e+08	6.11832e+08	2.68412e+08	2.66786e+08	1.80552e+08	1.85823e+08	7.32364e+06	7.50333e+06
Ile-Pro-Ile	6.09511e+08	1.21182e+09	4.59839e+07	3.59926e+07	1.87912e+08	3.43817e+08	1.01886e+07	1.92074e+07
Methionine	5.69869e+08	5.68516e+08	1.09726e+07	1.17798e+07	3.25178e+08	3.32717e+08	5.12854e+06	4.78389e+06
Pro-Glu	5.56125e+08	5.81736e+08	618313	1.36985e+06	2.84715e+07	3.11281e+07	2.34922e+06	2.25693e+06
Cyclo(-L-Ser-L-Tyr)	5.32309e+08	5.39689e+08	1.20423e+07	1.25224e+07	2.71601e+07	3.28967e+07	1.28497e+06	1.71906e+06
Tryptophan	5.29378e+08	5.25314e+08	1.06457e+07	9.73385e+06	8.40315e+07	9.43868e+07	1.18502e+06	1.25846e+06
Tyr-Phe	5.28089e+08	5.44793e+08	4.45286e+07	4.14133e+07	4.86705e+08	4.85152e+08	8.14357e+07	9.3387e+07
Tyrosine	5.19799e+08	5.34183e+08	1.27485e+07	1.59687e+07	3.89995e+07	3.77269e+07	4.7828e+06	4.6434e+06
Val-Val	4.78631e+08	4.76443e+08	957326	1.27327e+06	3.0586e+08	3.6292e+08	1.23153e+07	1.58266e+07
beta-Ala-Phe	4.77418e+08	5.20354e+08	1.79864e+06	3.11883e+06	3.19529e+08	3.37882e+08	2.72499e+07	3.31237e+07
Met-Glu	4.39225e+08	4.17732e+08	194261	1.18622e+06	4.88796e+07	5.31565e+07	937947	1.19253e+06
Lys-Phe	3.63207e+08	4.47139e+08	1.64463e+06	2.56696e+06	2.97165e+08	5.03204e+08	1.06015e+07	7.5591e+06
Glu-Gly	3.43368e+08	3.63083e+08	1.72067e+07	1.73724e+07	1.19205e+08	1.60771e+08	4.3944e+06	6.06596e+06
Isoleucyl-Phenylalanine	3.33102e+08	3.07302e+08	1.47227e+08	4.12862e+07	8.5753e+08	3.26481e+09	2.74895e+08	3.17331e+08
Ala-Gln	3.24849e+08	3.49066e+08	7.52618e+06	9.07831e+06	8.9769e+07	1.09158e+08	1.29988e+07	1.63701e+07
Phe-Asp	3.16483e+08	3.4895e+08	2.45191e+06	2.81181e+06	2.58082e+07	3.25624e+07	69952.2	84398.2
Lys-Ala	3.1182e+08	3.51183e+08	1.77745e+07	1.98655e+07	4.42765e+08	5.5247e+08	8.49291e+07	6.46452e+07
Met-Thr	3.05954e+08	4.23661e+08	5.31682e+06	6.31693e+06	4.99692e+08	5.92055e+08	9.12291e+07	1.64906e+08
Tyr-Ser	3.01049e+08	3.20053e+08	1.84441e+06	2.67086e+06	2.61125e+08	2.67166e+08	1.72742e+07	1.85633e+07
PyroGlu-Trp	2.9675e+08	3.09769e+08	57196.8	0	1.3449e+08	1.43167e+08	3.79111e+06	4.5964e+06
Phe-Gln	2.82586e+08	2.81978e+08	1.22575e+07	1.21466e+07	3.30627e+08	3.88969e+08	5.27855e+06	4.25116e+06
Ser-Ala	2.67629e+08	2.95917e+08	457291	1.00333e+06	9.12669e+06	5.42199e+07	1.57677e+07	2.06588e+07
Val-Gly-Val	2.58338e+08	1.38544e+08	380204	390923	5.67878e+07	6.33327e+07	1.64538e+07	2.89723e+07
Glu-Arg	2.57582e+08	2.59136e+08	1.22939e+06	1.99718e+06	2.05201e+08	2.86572e+08	3.08849e+07	3.51878e+07
Thr-Thr	2.42277e+08	2.60998e+08	188010	2.53484e+06	7.38536e+07	7.63126e+07	1.449e+07	1.58996e+07
Taurine	2.33756e+08	2.39498e+08	526452	617323	2.69394e+08	3.2788e+08	2.17855e+06	2.7925e+06
Val-Arg	2.26602e+08	2.16917e+08	2.61122e+07	2.66357e+07	7.0766e+07	8.11333e+07	7.8573e+06	8.21889e+06
Glutamate	2.20187e+08	2.2657e+08	3.09598e+06	3.3414e+06	1.77332e+07	1.98019e+07	3.95902e+06	3.47383e+06
Met-His	2.06949e+08	2.01786e+08	684834	3.09711e+06	2.03078e+08	2.27331e+08	2.93622e+07	3.24744e+07
Pro-Ile	2.05969e+08	1.9024e+08	6.21549e+06	1.71586e+06	1.85675e+08	2.10591e+08	1.64818e+06	2.30372e+06
Met-Pro	2.04678e+08	2.0251e+08	702033	1.02303e+06	3.55847e+06	2.27076e+08	1.26503e+06	1.74927e+06
Lysyl-Glycine	2.0203e+08	1.92108e+08	3.12671e+06	3.83135e+06	1.24893e+08	1.47919e+08	1.47965e+07	1.88984e+07
Thr-Asp	2.00985e+08	2.10037e+08	322809	369695	0	0	0	0
Trp-Val	1.9713e+08	2.04832e+08	1.55797e+06	1.68853e+06	2.3371e+08	2.3082e+08	1.95375e+06	2.34049e+06
Pro-Phe	1.91777e+08	2.03255e+08	4.53395e+08	4.48502e+08	7.16929e+07	7.81385e+07	687500	971844
Phe-Tyr	1.91352e+08	1.74251e+08	2.34675e+07	2.29574e+07	1.57943e+08	1.70261e+08	3.14009e+07	3.56091e+07
Thr-Gln	1.86366e+08	2.02618e+08	940665	2.19588e+06	5.45384e+07	6.71121e+07	1.40704e+07	1.37245e+07
Tyr-Gly	1.84907e+08	1.97165e+08	1.12307e+06	2.1325e+06	1.44292e+08	1.50031e+08	904189	677039
Val-Asp	1.73736e+08	1.78743e+08	17469.2	189556	0	0	0	0
Phe-Ala	1.73512e+08	1.7601e+08	772660	1.52058e+06	1.29808e+08	1.48459e+08	8.56087e+06	1.08365e+07
Glu-Ala	1.67545e+08	1.75374e+08	1.21946e+06	2.11076e+06	0	0	0	0
Ala-Ala	1.67174e+08	1.68395e+08	5.16741e+06	7.56435e+06	2.74478e+07	3.45772e+07	2.06719e+07	2.75382e+07
Pro-Leu	1.58834e+08	1.59663e+08	4.63177e+06	4.89263e+06	0	0	0	0
Ala-Trp	1.52734e+08	1.64912e+08	1.46198e+06	1.64493e+06	2.22443e+07	2.48427e+07	2.32267e+07	2.56597e+07
Thr-Glu	1.47678e+08	1.51206e+08	232653	738808	0	0	0	0
Gly-Tyr	1.40254e+08	1.4169e+08	4.09364e+06	4.85614e+06	1.77305e+07	2.066e+07	4.81926e+06	5.83517e+06
Pyr-Val	1.37844e+08	1.41582e+08	1.06366e+07	1.20269e+07	1.30964e+08	9.34014e+07	1.55465e+06	2.21828e+06
Thr-Phe	1.36982e+08	1.41194e+08	5.65187e+06	5.63555e+06	1.18767e+08	1.39426e+08	6.64659e+07	8.53751e+07
Tyr-Trp	1.3234e+08	1.23976e+08	2.26505e+07	2.31875e+07	8.94599e+08	9.3978e+08	1.57461e+08	1.86302e+08
Pro-Pro	1.27465e+08	1.1902e+08	312195	409299	1.36302e+07	1.44522e+07	3.47013e+08	4.80336e+06
Serine	1.27347e+08	1.25717e+08	3.7301e+06	2.76434e+06	0	0	0	0
Glu-Tyr	1.27112e+08	1.24078e+08	3.33249e+06	3.41046e+06	0	0	0	0
Asparagine	1.21817e+08	1.24149e+08	1.40982e+07	1.33007e+07	0	0	0	0
Phe-Asn	1.20706e+08	1.27349e+08	3.229e+06	3.29097e+06	3.45107e+08	3.94852e+08	1.88914e+06	1.82174e+06
Val-Trp	1.20435e+08	1.41628e+08	255913	337563	4.41164e+07	5.26184e+07	570822	770096
Met-Phe	1.16449e+08	2.14903e+08	6.55791e+07	7.24399e+07	0	0	0	0
Thr-Ala	1.1284e+08	1.74206e+08	1.02325e+06	3.36769e+06	2.57886e+07	3.46211e+07	3.23153e+06	3.23927e+06
L-Isoserine	1.12468e+08	1.18131e+08	2.12261e+06	2.62368e+06	0	0	0	0
Met-Met	1.11001e+08	1.24578e+08	1.24954e+07	1.12441e+07	1.50428e+08	1.68377e+08	3.32964e+07	3.93418e+07
Trp-Glu	1.10628e+08	1.1078e+08	801305	731054	0	0	0	0
Val-Gly	1.04015e+08	1.07428e+08	940250	1.02936e+06	0	0	0	0
Tyr-Ala	1.02628e+08	1.3756e+08	2.00912e+06	2.56449e+06	2.0388e+07	2.33852e+07	9.1769e+06	1.38993e+07
Tyr-Met	9.85939e+07	1.09756e+08	1.11687e+06	918827	8.64128e+07	9.0829e+07	3.97632e+06	5.69856e+06
Pro-Gln	9.584e+07	6.83098e+07	372561	284548	4.59413e+07	5.572e+07	446591	311641
Pro-Ala	8.73269e+07	9.09679e+07	472120	756298	1.34964e+07	1.65341e+07	613296	406100
Thr-Arg	8.43993e+07	8.60891e+07	3.94698e+06	2.67011e+06	0	0	0	0
Pro-Gly	8.35487e+07	8.54536e+07	1.50313e+06	1.83236e+06	4.56921e+07	5.54567e+07	648028	769670
Glycylproline	8.35487e+07	8.54536e+07	1.50313e+06	1.83236e+06	4.56921e+07	5.54567e+07	648028	769670
Phe-Lys	8.18282e+07	522948	5.50731e+06	2.13522e+06	8.68005e+07	9.95465e+07	2.16333e+06	1.33247e+06
Lys-Tyr	7.94551e+07	8.20188e+07	2.08934e+06	3.5838e+06	2.20101e+07	3.54007e+07	7.01533e+06	7.1407e+06
Aspartate	7.94456e+07	8.61097e+07	1.72922e+06	2.74673e+06	0	0	0	0
Merodesmosine	6.95609e+07	1.14464e+08	4.57695e+07	4.70482e+07	1.66666e+08	1.83019e+08	6.45732e+07	7.49007e+07
Thr-Lys	6.90792e+07	7.07933e+07	1.67201e+08	1.6359e+08	0	0	0	0
Lys-Val	6.47087e+07	6.73088e+07	1.66075e+07	1.69103e+07	4.03733e+07	4.57664e+07	2.05786e+06	2.36976e+06
Met-Trp	6.45719e+07	7.02938e+07	78832.6	318942	0	0	0	0
beta-Casomorphin (1-3)	6.26103e+07	6.24138e+07	1.98795e+06	1.62977e+06	3.98806e+07	4.77083e+07	6.40694e+06	1.04028e+07
Trp-Met	5.90307e+07	5.22372e+07	1.56613e+06	1.42185e+06	2.80228e+07	3.15885e+07	1.44734e+06	1.88133e+06
Benzoyl-Phe-Ala-Arg	5.88256e+07	5.47796e+07	215978	183506	5.37584e+07	5.53315e+07	8.8769e+06	1.07851e+07
Histidine	5.74106e+07	4.28127e+07	452547	1.36848e+06	1.55151e+08	1.94859e+08	1.17941e+07	1.05041e+07
Cyclo(alanylisoleucyl)	5.5795e+07	6.11704e+07	6.98079e+06	5.84089e+06	0	0	0	0
Ile-Ala	5.57648e+07	2.63343e+07	2.64677e+07	8.22042e+07	3.78017e+09	4.04585e+09	7.90874e+08	8.49761e+08
Asn-Pro	5.48992e+07	5.35473e+07	6.84401e+06	2.01282e+06	0	0	0	0
Gly-Ser	5.46217e+07	5.86447e+07	314889	403592	3.30337e+07	4.06476e+07	1.0225e+06	1.12949e+06
Phe-Glu	5.44355e+07	5.43052e+07	1.10524e+06	789074	1.38644e+07	1.67783e+07	874906	768111
Pentagastrin	5.44201e+07	5.57246e+07	3.57472e+06	2.94255e+06	0	0	0	0
Tyr-Gln	5.30742e+07	5.56124e+07	844677	1.53934e+06	1.43139e+07	1.46656e+07	2.13389e+06	2.3525e+06
Destruxin A	5.11679e+07	5.48985e+07	34754.4	54986.7	0	0	0	0
Glu-Gly-Glu	5.09388e+07	5.35665e+07	38461.2	0	0	0	0	0
Phe-Pro	4.97595e+07	5.30488e+07	4.42889e+07	4.62278e+07	2.26162e+08	2.38735e+08	1.02814e+07	1.08402e+07
Ala-Asp	4.92423e+07	5.28616e+07	1.11021e+06	1.28356e+06	5.91431e+06	8.63318e+06	206721	250595
Thr-Tyr	4.5948e+07	5.03116e+07	5.26155e+06	4.86905e+06	0	0	0	0
Ala-Gly	4.58893e+07	4.85053e+07	1.67539e+06	2.8332e+06	0	0	0	0
Trp-Ala	4.42942e+07	4.29193e+07	133167	135080	9.24548e+06	1.06469e+07	3.77413e+06	4.96149e+06
Met-Ser	4.37394e+07	2.79651e+07	186392	799102	419980	393298	448213	564800
Pro-Cys	4.32674e+07	4.31493e+07	7.04449e+07	7.46776e+07	0	0	0	0
gamma-Glutamylalanine	4.28974e+07	4.38548e+07	1.65093e+06	1.77755e+06	1.1268e+07	1.25461e+07	2.9021e+06	3.09961e+06
Phe-Arg	4.05409e+07	4.04192e+07	3.15123e+06	3.54001e+06	1.44498e+08	1.54878e+08	1.91729e+07	2.00872e+07
Val-Leu	3.78081e+07	4.24908e+06	2.06912e+07	2.73082e+07	0	0	0	0
gamma-Glutamylleucine	3.74517e+07	3.985e+07	498049	613906	2.78383e+07	3.0264e+07	7.34945e+06	8.54066e+06
Pro-Val	3.73109e+07	1.32558e+08	4.11544e+06	5.50257e+06	6.95968e+07	7.63831e+07	2.5849e+07	3.75552e+07
Phe-Phe	3.65415e+07	3.76836e+07	5.50092e+07	6.67373e+07	1.03357e+07	1.34394e+07	1.90259e+06	1.79076e+06
Phe-Gly	3.59041e+07	3.80792e+07	115129	227044	0	0	0	0
Lys-Asp	3.4143e+07	3.57949e+07	1.15431e+07	1.18456e+07	2.27098e+07	3.22099e+07	6.00682e+06	5.76344e+06
His-Ile	3.39069e+07	4.87943e+07	5.5057e+06	1.0282e+07	2.12095e+08	2.04558e+08	1.41548e+08	1.41703e+08
Pro-Met	3.33097e+07	3.29833e+07	9.34774e+06	1.26356e+07	8.95597e+08	9.38499e+08	1.44265e+07	1.28629e+06
Met-Gln	3.31629e+07	3.39818e+07	294387	312567	2.41846e+07	2.57877e+07	4.68437e+06	5.40358e+06
Pro-Tyr	3.16546e+07	3.11204e+07	4.81423e+06	4.74887e+06	0	0	0	0
Arg-Pro-Pro	3.12858e+07	3.10399e+07	3.31165e+06	3.45538e+06	0	0	0	0
Cyclo(glycylprolyl)	3.08748e+07	3.44903e+07	3.43026e+07	3.60749e+07	0	0	0	0
Met-Lys	3.02927e+07	3.0804e+07	571146	544338	1.97142e+07	2.82838e+07	3.76875e+06	4.05487e+06
His-Gly-His	2.94571e+07	2.96437e+07	44509.1	100786	0	0	0	0
Val-Asn	2.92423e+07	3.23546e+07	133951	689549	2.48094e+07	1.6168e+07	1.35497e+07	8.54863e+06
Gly-Val	2.81737e+07	2.88206e+07	1.12396e+06	1.66685e+06	3.15469e+06	3.76565e+06	2.59232e+06	3.14353e+06
Glycine	2.60387e+07	6.73902e+07	1.94497e+06	2.16395e+06	0	0	0	0
Lys-Met	2.54889e+07	3.05428e+07	1.11493e+06	1.13099e+06	1.56085e+07	1.5525e+07	6.59096e+06	6.15462e+06
Prolyl-Serine	2.51745e+07	2.94224e+07	3.38378e+06	6.09975e+06	0	0	0	0
DL-Norvaline	2.4879e+07	2.49546e+07	8.92373e+06	1.14876e+07	9.94649e+06	8.68072e+06	4.32763e+06	3.98267e+06
Ser-Met	2.48778e+07	2.56896e+07	3.12543e+06	3.70648e+06	3.15357e+07	7.99499e+06	5.1297e+06	5.54234e+06
Leu-Gln	2.31263e+07	1.7567e+07	5.00485e+06	8.87505e+06	0	0	0	0
Ala-Ser	2.2991e+07	7.58455e+07	375719	580858	0	0	0	0
Arg-Asp	2.1484e+07	2.22445e+07	1.41038e+06	1.4911e+06	0	0	0	0
D-Leucyl-L-arginine	2.076e+07	3.06915e+07	3.76648e+07	2.78622e+07	5.33456e+08	5.98194e+08	6.85351e+07	8.38184e+07
Pro-His	2.05938e+07	2.39282e+07	7.24792e+06	6.9812e+06	0	0	0	0
Met-Leu	2.04516e+07	2.47008e+07	1.84093e+07	9.58758e+06	0	0	0	0
Glu-Val-Phe	2.03943e+07	2.11024e+07	1.67083e+07	1.72268e+07	4.42511e+07	3.91735e+07	7.74167e+07	9.52396e+07
Arg-Phe	2.02743e+07	2.06227e+07	381143	436117	2.79098e+07	3.01161e+07	4.19034e+06	4.96349e+06
Phe-Trp	2.02733e+07	1.79765e+07	3.9614e+06	3.70817e+06	7.88173e+07	7.76257e+07	3.96934e+06	4.21403e+06
For-Met-Ala-Ser	1.91207e+07	1.78821e+07	813275	1.00587e+06	0	0	0	0
Gly-Met	1.89855e+07	1.83984e+07	872333	737290	0	0	0	0
5-Oxo-L-prolyl-L-proline	1.83816e+07	1.92495e+07	1.01935e+06	1.02309e+06	1.67241e+07	1.53148e+07	267585	366958
gamma-Glutamylglutamine	1.80373e+07	1.73513e+07	113764	367151	8.75358e+07	9.93158e+07	1.66773e+07	1.91602e+07
Alanyl-Proline	1.76485e+07	1.67766e+07	746634	890632	1.06683e+07	1.16392e+07	1.70816e+06	1.89977e+06
Creatine	1.75041e+07	1.88561e+07	1.32342e+07	1.39262e+07	1.65395e+08	1.71597e+08	4.95821e+08	4.81891e+08
Pro-Asp	1.72367e+07	1.80037e+07	428595	586082	4.47254e+08	6.00901e+08	1.4843e+07	2.16241e+07
Ser-Gln	1.67239e+07	1.7708e+07	614638	936491	0	0	0	0
Gly-Asp	1.66023e+07	1.71392e+07	0	0	0	0	0	0
Lys-Gln	1.61103e+07	1.5333e+07	155272	377524	0	0	0	0
(3xi,6xi)-Cyclo(alanylvalyl)	1.4562e+07	1.4427e+07	9.24972e+07	8.98312e+07	1.2354e+07	1.41613e+07	1.27373e+06	1.15435e+06
o-Tyrosine	1.45033e+07	2.10894e+07	9.79371e+06	8.84813e+06	1.34787e+07	1.40966e+07	8.24336e+06	8.98277e+06
Phe-Met-Arg-Phe-amide	1.32735e+07	1.30144e+07	6.96355e+06	7.66963e+06	3.95195e+08	4.24092e+08	1.35873e+08	1.64717e+08
Lys-Ser	1.31336e+07	1.29538e+07	5.07962e+06	5.28885e+06	1.48533e+07	1.39321e+07	1.77335e+06	2.20764e+06
DL-m-Tyrosine	1.31066e+07	1.31827e+07	2.99211e+07	2.86199e+07	0	0	0	0
Pro-Trp	1.25904e+07	1.34996e+07	27080.6	40241	0	0	0	0
Trp-Ser	1.02746e+07	2.43977e+07	4.43505e+07	4.46403e+07	3.24473e+08	3.74713e+08	2.23435e+07	1.94305e+07
gamma-Glutamylglutamic acid	1.00164e+07	1.04424e+07	27005.8	110926	3.21986e+06	4.35184e+06	91722.1	57915.4
Glu-Glu	1.00164e+07	1.04424e+07	27005.8	110926	3.21986e+06	4.35184e+06	91722.1	57915.4
Lys-Glu	8.44877e+06	9.29895e+06	625130	540271	2.52645e+07	3.1297e+07	2.76005e+06	3.45737e+06
Lys-Lys	7.79266e+06	15837.1	4.50383e+06	1.04805e+07	0	0	0	0
Thr-Pro	6.14846e+06	5.27147e+06	2.71845e+07	2.67786e+07	0	0	0	0
L-isoleucyl-L-proline	5.76969e+06	3.13187e+06	2.66207e+06	3.43946e+06	0	0	0	0
DTyr-Val-Gly	5.39858e+06	4.40117e+06	1.11778e+06	1.09984e+06	0	0	0	0
Diglycine	3.88938e+06	4.21144e+06	2.74597e+06	3.04627e+06	7.50739e+06	9.33678e+06	607065	715384
Anorexigenic Peptide	3.16382e+06	2.46321e+06	13258.7	84432.3	3.68998e+07	3.92277e+07	3.78634e+08	4.13797e+08
Phe-His	3.02351e+06	3.00239e+06	328661	194516	1.49458e+08	1.76281e+08	2.87879e+06	2.93777e+06
His-Val	2.7027e+06	2.96829e+06	356230	394193	0	0	0	0
Leu-Asp	2.35758e+06	2.72e+06	216837	416617	5.52055e+08	5.82111e+08	1.24236e+07	5.41486e+06
Hydroxyprolyl-Proline	1.16851e+06	1.39251e+06	5.92766e+06	1.44766e+07	4.96906e+07	4.33309e+07	1.07995e+07	1.18823e+07
Gly-Pro-Arg-Pro-amide	355461	164122	5.25321e+07	5.13729e+07	1.95695e+07	1.72826e+07	2.30907e+08	2.56494e+08
Ile-Gly-Ile	0	0	0	0	5.68002e+08	5.97283e+08	2.99309e+08	3.5555e+08
Phe-Met	0	0	0	0	1.07215e+09	7.46301e+08	1.11659e+08	1.15971e+08
Tyr-Leu	0	0	0	0	1.39772e+09	1.53273e+09	6.92069e+07	8.22219e+07
Val-Gln	0	0	0	0	3.84513e+07	3.19363e+07	4.60584e+07	3.99187e+07
Ala-Ile	0	0	0	0	6.79191e+07	9.13556e+07	2.1641e+07	3.50407e+07
Leucyl-Arginine	0	0	0	0	3.33142e+07	3.07149e+07	3.15168e+07	2.35511e+07
Lys-Ile	0	0	0	0	7.9928e+07	9.86328e+07	8.7114e+06	1.0122e+07
Val-Glu	0	0	0	0	1.18445e+09	1.50849e+09	5.39034e+06	5.57916e+06
His-Pro	0	0	0	0	1.60173e+07	1.96182e+07	3.378e+06	4.06117e+06
Tyr-Pro	0	0	0	0	5.30863e+07	6.31085e+07	2.73703e+06	3.37038e+06
Ala-Pro	0	0	0	0	4.33822e+07	4.47208e+07	2.53943e+06	2.7298e+06
His-Thr	0	0	0	0	1.95369e+07	2.01877e+07	2.27918e+06	2.30567e+06
Gly-Thr	0	0	0	0	5.31921e+06	7.78572e+06	889299	3.4723e+06
Arg-Met	0	0	0	0	1.03803e+07	1.32072e+07	2.13964e+06	1.52286e+06
Glutamine	0	0	0	0	1.73429e+07	3.31002e+07	1.51537e+06	1.54664e+06
Val-Pro	0	0	0	0	1.41224e+07	1.46089e+07	1.17592e+06	1.4751e+06
Ala-Glu	0	0	0	0	1.90964e+07	1.73561e+07	1.09043e+06	1.24493e+06
N-Acetylglutamine	0	0	0	0	1.36175e+07	1.46502e+07	410445	512824
Gln-Tyr-Asn-Ala-Asp	0	0	0	0	994509	474851	184519	283808
