# Supplementary material for: The Comparative Analysis of Peptides in Enteral Nutrition Products and Foods for Special Medical Purposes
Source: Foods. 2024 Aug 16;13(16):2557. doi: 10.3390/foods13162557 (PMC11353486; doi:10.3390/foods13162557)
Supplement: Supplementary file 1 [file foods-13-02557-s001.zip › Table S2.xlsx]

## Sheet: Table S2
Table S2. Peptides with more than seven amino acids detected in EN products.
Protein Accessions	Protein Names	Protein Descriptions	Peptide. Stripped Sequence	Peptide Length	Sample 1. Label-Free Quant		Sample 2. Label-Free Quant
					1	2	1	2
P02666	CASB_BOVIN	Beta-casein	YPFPGPIP	8	28380.7	26334	0	0
P02666	CASB_BOVIN	Beta-casein	YPFPGPIPN	9	21108.9	29104.2	0	0
P02666	CASB_BOVIN	Beta-casein	KEMPFPKYP	9	21482.9	19178	0	0
P02754	LACB_BOVIN	Beta-lactoglobulin	KPTPEGDLE	9	24890.6	7112.03	0	0
P02666	CASB_BOVIN	Beta-casein	APKHKEMPFPKYP	13	7593.6	25792.3	0	0
P02668	CASK_BOVIN	Kappa-casein	AIPPKKNQDKTEIPT	15	13340.3	1766.31	0	0
P02666	CASB_BOVIN	Beta-casein	KEMPFPKY	8	11055.6	5675.94	0	0
P02668	CASK_BOVIN	Kappa-casein	IPPKKNQDKTEIPT	14	10987.8	674.848	0	0
Q3ZCH5	ZA2G_BOVIN	Zinc-alpha-2-glycoprotein	SKPREGFPSFQAV	13	6182.49	9420.96	0	0
P02754	LACB_BOVIN	Beta-lactoglobulin	LKPTPEGDLE	10	7504.86	1249.71	0	0
P02754	LACB_BOVIN	Beta-lactoglobulin	KGLDIQKVAGTWYSL	15	4474.38	8111.49	0	0
P80457	XDH_BOVIN	Xanthine dehydrogenase/oxidase	PTYTSATLLFQKD	13	5977.03	2106.85	0	0
P80195	GLCM1_BOVIN	Glycosylation-dependent cell adhesion molecule 1	SRQPQSQNPKLPLSILK	17	3715.92	9717.95	0	0
P01888	B2MG_BOVIN	Beta-2-microglobulin	VTLEQPRIVKW	11	4018.38	7739.33	0	0
P01888	B2MG_BOVIN	Beta-2-microglobulin	IQRPPKIQVY	10	4299.3	5963	442.235	513.798
Q3ZCH5	ZA2G_BOVIN	Zinc-alpha-2-glycoprotein	PAAQNTKRKWEAEAVYVQ	18	2088.71	12405.8	0	0
P02754	LACB_BOVIN	Beta-lactoglobulin	VEELKPTPEGDLEIL	15	4263.19	3647.68	18350.4	26412.9
P02754	LACB_BOVIN	Beta-lactoglobulin	DISLLDAQSAPLRVY	15	3848.41	4502.34	0	0
P80457	XDH_BOVIN	Xanthine dehydrogenase/oxidase	KIPAFGSIPTEFRVS	15	3911.49	3477.65	0	0
Q3ZCH5	ZA2G_BOVIN	Zinc-alpha-2-glycoprotein	DKEIPAWVPLD	11	4058.49	2413.82	0	0
P18892	BT1A1_BOVIN	Butyrophilin subfamily 1 member A1	SKLIPLQPSQGVP	13	4039.8	300.265	0	0
P81265	PIGR_BOVIN	Polymeric immunoglobulin receptor	KSPIFGPEEVTSVEGRSVSIK	21	2266.4	5913.09	0	0
P01888	B2MG_BOVIN	Beta-2-microglobulin	VTLEQPRIVKWD	12	1352.61	8402.34	0	0
P80195	GLCM1_BOVIN	Glycosylation-dependent cell adhesion molecule 1	NLENTVKETIKY	12	2527.77	4155.74	0	0
P80195	GLCM1_BOVIN	Glycosylation-dependent cell adhesion molecule 1	SSRQPQSQNPKLPLSILK	18	2511.23	3364.93	0	0
P02666	CASB_BOVIN	Beta-casein	IPPLTQTPVVVPPF	14	3318.96	344.457	0	0
P80195	GLCM1_BOVIN	Glycosylation-dependent cell adhesion molecule 1	DLSKEPSISRED	12	3071.89	994.145	0	0
P02754	LACB_BOVIN	Beta-lactoglobulin	DTDYKKYLL	9	3327.14	99.649	0	0
P02754	LACB_BOVIN	Beta-lactoglobulin	LDTDYKKY	8	2720.5	2193.52	0	0
P02754	LACB_BOVIN	Beta-lactoglobulin	LKPTPEGDLEIL	12	2831.98	859.47	0	416.639
Q27960	NPT2B_BOVIN	Sodium-dependent phosphate transport protein 2B	PWDLPELK	8	2241.11	2415.17	0	0
P02754	LACB_BOVIN	Beta-lactoglobulin	VEELKPTPEGDLEILL	16	2353.93	1697.05	5965.51	2172.07
Q3ZCH5	ZA2G_BOVIN	Zinc-alpha-2-glycoprotein	SKPREGFPSFQ	11	2279.51	1514.48	0	0
Q3ZCH5	ZA2G_BOVIN	Zinc-alpha-2-glycoprotein	RYLPYSRTHLD	11	1311.81	4068.96	0	0
P80457	XDH_BOVIN	Xanthine dehydrogenase/oxidase	PAEEVRWK	8	1725.83	2501.68	0	0
Q3ZCH5	ZA2G_BOVIN	Zinc-alpha-2-glycoprotein	LNDQPFFHY	9	1982.42	1474.05	0	0
Q3ZCH5	ZA2G_BOVIN	Zinc-alpha-2-glycoprotein	AYDGQDFIKF	10	2071.52	982.291	0	0
Q6VE48	MCP_BOVIN	Membrane cofactor protein	PPRFVSMKPQGTLKPSYSPGEQIVY	25	1205.79	3968.65	0	0
P02754	LACB_BOVIN	Beta-lactoglobulin	IQKVAGTWYSL	11	2041.24	1052.98	0	0
P02754	LACB_BOVIN	Beta-lactoglobulin	ELKPTPEGDLEI	12	2141.41	581.873	0	0
P80195	GLCM1_BOVIN	Glycosylation-dependent cell adhesion molecule 1	ILNKPEDETH	10	2041.77	191.858	538.258	0
P02754	LACB_BOVIN	Beta-lactoglobulin	ELKPTPEGDLEIL	13	1782.36	938.829	1891.38	1105.48
P26201	CD36_BOVIN	Platelet glycoprotein 4	LDVEPITGFTLRF	13	1738.99	746.103	0	0
Q3SZR3	A1AG_BOVIN	Alpha-1-acid glycoprotein	AFFYLEPRHAE	11	1021.52	3077.25	0	0
P80457	XDH_BOVIN	Xanthine dehydrogenase/oxidase	TTGFYRTPNLGYSF	14	1538.98	1204.08	0	0
P02754	LACB_BOVIN	Beta-lactoglobulin	LKPTPEGDLEILL	13	1421.8	1438.8	0	0
P02666	CASB_BOVIN	Beta-casein	KEMPFPKYPV	10	1632.16	685.755	0	0
Q95114	MFGM_BOVIN	Lactadherin	GASRAGSAEYLKTF	14	1324.78	1689.01	0	0
P02666	CASB_BOVIN	Beta-casein	KEMPFPK	7	1228.37	2002.75	0	0
P80195	GLCM1_BOVIN	Glycosylation-dependent cell adhesion molecule 1	LKSLFSHAFE	10	1573.74	782.566	0	0
Q8WML4	MUC1_BOVIN	Mucin-1	AFREGTTAEWVKAQ	14	1242.67	1844.97	0	0
P24627	TRFL_BOVIN	Lactotransferrin	TVWENTNGESTADWAKNL	18	1324.48	1561.15	0	0
P02754	LACB_BOVIN	Beta-lactoglobulin	LIVTQTMKGLDIQ	13	1456.22	920.809	0	0
P02666	CASB_BOVIN	Beta-casein	TQTPVVVPPF	10	731.808	3396.22	0	0
P80457	XDH_BOVIN	Xanthine dehydrogenase/oxidase	NLSSNTAFRGFGGPQA	16	1620.57	282.487	0	0
P02666	CASB_BOVIN	Beta-casein	HKEMPFPKYP	10	1182.59	1685.92	0	0
P02754	LACB_BOVIN	Beta-lactoglobulin	DTDYKKYLLF	10	1256.13	1418.71	0	0
P18892	BT1A1_BOVIN	Butyrophilin subfamily 1 member A1	DAKDISKEIPLSPM	14	1134.5	1749.67	0	0
P80457	XDH_BOVIN	Xanthine dehydrogenase/oxidase	YRKTLLGPEEILL	13	1250.74	1291.39	0	0
P80195	GLCM1_BOVIN	Glycosylation-dependent cell adhesion molecule 1	SLFSHAFEVVKT	12	969.557	2161.03	0	821.393
P80457	XDH_BOVIN	Xanthine dehydrogenase/oxidase	PTQEPIFPPELLRLK	15	1171.34	1452.36	0	0
Q3ZCH5	ZA2G_BOVIN	Zinc-alpha-2-glycoprotein	PAAQNTKRKWEAEAVYVQR	19	403.324	4093.14	0	0
P02668	CASK_BOVIN	Kappa-casein	IPPKKNQDKTEIPTI	15	1346.01	789.474	0	0
P80195	GLCM1_BOVIN	Glycosylation-dependent cell adhesion molecule 1	SLFSHAFEVVK	11	1380.57	486.548	1709.91	2071.9
P02754	LACB_BOVIN	Beta-lactoglobulin	VEELKPTPEGDLEILLQ	17	1133.35	1247.62	10340.6	10659
P80457	XDH_BOVIN	Xanthine dehydrogenase/oxidase	YSPEGSLHTRGPSTY	15	1327.35	553.277	0	0
P02754	LACB_BOVIN	Beta-lactoglobulin	VEELKPTPEGD	11	1339.23	502.556	2311.44	3369.07
Q3SZR3	A1AG_BOVIN	Alpha-1-acid glycoprotein	FYLEPRHAE	9	998.382	1628.58	0	0
P02754	LACB_BOVIN	Beta-lactoglobulin	KGLDIQKVAGTWY	13	1090.55	1197.35	614.08	681.187
P02754	LACB_BOVIN	Beta-lactoglobulin	IQKVAGTWYSLA	12	892.479	1624.83	0	0
Q3ZCH5	ZA2G_BOVIN	Zinc-alpha-2-glycoprotein	SQVEGMEDWEKESALQRARE	20	873.326	1666.88	0	0
P80457	XDH_BOVIN	Xanthine dehydrogenase/oxidase	RKTLLGPEEILL	12	930.185	1327.28	0	0
P00711	LALBA_BOVIN	Alpha-lactalbumin	KILDKVGINY	10	1091.05	732.379	826.16	557.826
P00711	LALBA_BOVIN	Alpha-lactalbumin	ILDKVGINYWLAHKA	15	1019.35	954.483	0	0
P02754	LACB_BOVIN	Beta-lactoglobulin	DIQKVAGTWYSL	12	938.863	1178.73	0	0
P00711	LALBA_BOVIN	Alpha-lactalbumin	KILDKVGINYW	11	795.515	1655.5	0	577.119
P02754	LACB_BOVIN	Beta-lactoglobulin	TMKGLDIQKVAGTWY	15	1011.44	858.789	0	0
P81265	PIGR_BOVIN	Polymeric immunoglobulin receptor	KSPIFGPEEVTSVEGR	16	909.058	1154.47	0	0
P80457	XDH_BOVIN	Xanthine dehydrogenase/oxidase	SKEDTVGRPLPHLA	14	863.653	1306.48	0	0
Q95114	MFGM_BOVIN	Lactadherin	FVRIQPVAWH	10	980.322	884.183	0	0
Q95114	MFGM_BOVIN	Lactadherin	MRKMWVTGVVTQ	12	941.136	991.251	0	0
P80457	XDH_BOVIN	Xanthine dehydrogenase/oxidase	KIPAFGSIPTEF	12	983.16	820.416	0	0
Q3ZCH5	ZA2G_BOVIN	Zinc-alpha-2-glycoprotein	LTRPLTVPWD	10	1136.04	286.484	0	0
P02769	ALBU_BOVIN	Albumin	TRKVPQVSTPTLVEVS	16	641.738	1939.24	0	0
P02754	LACB_BOVIN	Beta-lactoglobulin	VYVEELKPTPEGDLE	15	1107.77	326.041	533.931	397.486
Q95114	MFGM_BOVIN	Lactadherin	SMHLGFMGLQ	10	1017.88	634.884	0	0
Q27960	NPT2B_BOVIN	Sodium-dependent phosphate transport protein 2B	TGTPITKIELVPSH	14	759.072	1507.66	0	0
P80457	XDH_BOVIN	Xanthine dehydrogenase/oxidase	VLFQPGSMQVKEL	13	1032.83	524.794	0	0
O02853	PTGDS_BOVIN	Prostaglandin-H2 D-isomerase	AKSLGFTEEGIVF	13	923.675	884.617	0	0
Q3ZCH5	ZA2G_BOVIN	Zinc-alpha-2-glycoprotein	SKPREGFPSFQAVAY	15	728.411	1437.36	0	0
P02754	LACB_BOVIN	Beta-lactoglobulin	IRLSFNPTQLEEQ	13	932.356	729.852	0	0
P80457	XDH_BOVIN	Xanthine dehydrogenase/oxidase	ALKIPISKIYIS	12	696.464	1446.26	0	0
P18892	BT1A1_BOVIN	Butyrophilin subfamily 1 member A1	FSGPLRPFF	9	901.942	679.79	0	0
Q2UVX4	CO3_BOVIN	Complement C3	KIGLHEVEVK	10	606.55	1694.91	0	0
P02754	LACB_BOVIN	Beta-lactoglobulin	LDIQKVAGTWY	11	894.639	689.496	344.184	629.268
P80457	XDH_BOVIN	Xanthine dehydrogenase/oxidase	PTQEPIFPPELLRLKD	16	835.722	885.424	0	0
P80195	GLCM1_BOVIN	Glycosylation-dependent cell adhesion molecule 1	SQNPKLPLSILK	12	678.342	1416.02	0	0
P80457	XDH_BOVIN	Xanthine dehydrogenase/oxidase	IPGSNETGLFNDETVFAK	18	762.339	1123.86	0	0
Q3ZCH5	ZA2G_BOVIN	Zinc-alpha-2-glycoprotein	LPYSRTHLDRQESPSVSVT	19	318.292	2654.63	0	0
Q3ZCH5	ZA2G_BOVIN	Zinc-alpha-2-glycoprotein	SKPREGFPSFQA	12	777.303	1045.72	0	0
Q3ZCH5	ZA2G_BOVIN	Zinc-alpha-2-glycoprotein	RYLPYSRTHLDRQESPSVSVT	21	37.8698	3590.41	0	0
P02754	LACB_BOVIN	Beta-lactoglobulin	LDIQKVAGTWYSL	13	901.813	589.429	0	0
Q3ZCH5	ZA2G_BOVIN	Zinc-alpha-2-glycoprotein	AYLNDQPFFHYN	12	917.236	470.011	0	0
P80457	XDH_BOVIN	Xanthine dehydrogenase/oxidase	DMLITGGRHPFLA	13	774.32	948.748	0	0
P02754	LACB_BOVIN	Beta-lactoglobulin	TMKGLDIQKVAGTWYSLA	18	958.131	302.247	0	0
O02853	PTGDS_BOVIN	Prostaglandin-H2 D-isomerase	ALQPNFEEDKFLG	13	896.851	513.741	0	0
P02666	CASB_BOVIN	Beta-casein	KEMPFPKYPVE	11	720.412	1110.48	0	0
P24627	TRFL_BOVIN	Lactotransferrin	AVAVVKKGSNFQLD	14	525.996	1778.58	0	0
P02754	LACB_BOVIN	Beta-lactoglobulin	LIVTQTMKGLDIQKVA	16	571.637	1606.09	0	0
P80457	XDH_BOVIN	Xanthine dehydrogenase/oxidase	SPISDLNPVFMASGTKL	17	583.049	1563.32	0	0
P26201	CD36_BOVIN	Platelet glycoprotein 4	DVEPITGFTLRF	12	905.223	393.247	0	0
P80457	XDH_BOVIN	Xanthine dehydrogenase/oxidase	GLPAEEVRWKNM	12	529.634	1653.59	0	0
P02754	LACB_BOVIN	Beta-lactoglobulin	LIVTQTMKGLDIQK	14	332.942	2321.35	875.456	4486.13
P80457	XDH_BOVIN	Xanthine dehydrogenase/oxidase	SYRKTLLGPEEILL	14	752.151	859.978	0	0
P26201	CD36_BOVIN	Platelet glycoprotein 4	NWVKTGTDVYR	11	745.699	861.462	0	0
Q05927	5NTD_BOVIN	5'-nucleotidase	TGNPPSKEVPAGQYPF	16	788.643	695.695	0	0
Q3ZCH5	ZA2G_BOVIN	Zinc-alpha-2-glycoprotein	RYLPYSRTHL	10	280.636	2420.98	0	0
P02754	LACB_BOVIN	Beta-lactoglobulin	VLDTDYKKYL	10	674.845	1006.19	0	0
Q9TUM6	PLIN2_BOVIN	Perilipin-2	LMSSGVENALTKSELLV	17	744.866	749.094	0	0
P80457	XDH_BOVIN	Xanthine dehydrogenase/oxidase	PTQEPIFPPELLRLKDVPPKQ	21	688.812	888.882	0	0
P01888	B2MG_BOVIN	Beta-2-microglobulin	VTLEQPRIVKWDRDL	15	452.62	1694.87	0	0
P02754	LACB_BOVIN	Beta-lactoglobulin	ALNENKVLVLDTDYKKY	17	718.011	773.466	0	0
P02754	LACB_BOVIN	Beta-lactoglobulin	VLDTDYKKYLLF	12	710.661	761.334	537.327	442.687
P80457	XDH_BOVIN	Xanthine dehydrogenase/oxidase	MLITGGRHPFLA	12	598.311	1138.89	0	0
P00711	LALBA_BOVIN	Alpha-lactalbumin	ILDKVGINYWLA	12	766.72	504.937	0	0
P02769	ALBU_BOVIN	Albumin	ASIQKFGERALK	12	585.645	1128.64	0	0
P02769	ALBU_BOVIN	Albumin	YEYSRRHPEYA	11	859.933	147.918	0	0
P18892	BT1A1_BOVIN	Butyrophilin subfamily 1 member A1	SKASFSGPLRPFF	13	710.5	646.032	0	0
P02754	LACB_BOVIN	Beta-lactoglobulin	MAASDISLLDAQSAPLR	17	698.483	667.05	1329.45	1482.95
P02769	ALBU_BOVIN	Albumin	SQKFPKAEFVEVT	13	525.841	1261.29	0	0
P79345	NPC2_BOVIN	NPC intracellular cholesterol transporter 2	NYVNKLPVKNEYPSIK	16	439.098	1523.86	0	0
Q3ZCH5	ZA2G_BOVIN	Zinc-alpha-2-glycoprotein	NTKRKWEAEAVYVQ	14	306.879	1978.18	0	0
P02754	LACB_BOVIN	Beta-lactoglobulin	VEELKPTPE	9	796.001	273.157	640.882	620.742
Q28133	ALL2_BOVIN	Allergen Bos d 2	PSKIPGEWRIIYAA	14	678.775	654.907	0	0
P02754	LACB_BOVIN	Beta-lactoglobulin	ISLLDAQSAPLRVY	14	751.452	392.434	0	0
P24627	TRFL_BOVIN	Lactotransferrin	VVKKANEGLTWNSL	14	677.252	639.797	0	0
P80457	XDH_BOVIN	Xanthine dehydrogenase/oxidase	TVGRPLPHLAAAM	13	615.263	815.712	0	0
P02769	ALBU_BOVIN	Albumin	TRKVPQVSTPTLVEVSRSL	19	320.388	1819.23	0	0
O02853	PTGDS_BOVIN	Prostaglandin-H2 D-isomerase	DKFLGRWFTS	10	532.746	1033.74	0	0
P02754	LACB_BOVIN	Beta-lactoglobulin	DIQKVAGTWYSLA	13	611.28	747.842	0	0
Q3SZR3	A1AG_BOVIN	Alpha-1-acid glycoprotein	FYLEPRHAEDKLITR	15	315.067	1727.88	0	0
Q6VE48	MCP_BOVIN	Membrane cofactor protein	GTLKPSYSPGEQIVY	15	530.683	967.369	0	0
P81265	PIGR_BOVIN	Polymeric immunoglobulin receptor	SPIFGPEEVTSVEGR	15	635.521	587.337	461.881	525.671
P02666	CASB_BOVIN	Beta-casein	APKHKEMPFPKY	12	428.186	1288.61	0	0
P80457	XDH_BOVIN	Xanthine dehydrogenase/oxidase	KIPAFGSIPTEFRV	14	535.759	915.734	0	0
P80195	GLCM1_BOVIN	Glycosylation-dependent cell adhesion molecule 1	ILNKPEDETHLE	12	616.952	634.268	1921.66	1232.83
O46375	TTHY_BOVIN	Transthyretin	PRHYTIAALLSPYSYSTTALVSSPKA	26	686.266	373.15	0	0
P00442	SODC_BOVIN	Superoxide dismutase [Cu-Zn]	GPVQGTIHFEAK	12	551.554	821.59	0	0
Q29437	AOCX_BOVIN	Primary amine oxidase, liver isozyme	SFGLGAFSGPRVF	13	615.12	586.694	0	0
P02754	LACB_BOVIN	Beta-lactoglobulin	IIAEKTKIPAVF	12	504.215	961.635	4022.5	2020.47
P80195	GLCM1_BOVIN	Glycosylation-dependent cell adhesion molecule 1	RQPQSQNPKLPLSILK	16	341.696	1514.03	0	0
O02853	PTGDS_BOVIN	Prostaglandin-H2 D-isomerase	LYTEGVRGPGQDFRMA	16	395.638	1316.51	0	0
Q3ZCH5	ZA2G_BOVIN	Zinc-alpha-2-glycoprotein	SIGLHWTRAGD	11	602.106	599.733	0	0
P01888	B2MG_BOVIN	Beta-2-microglobulin	TLEQPRIVKW	10	599.309	608.083	0	0
P80195	GLCM1_BOVIN	Glycosylation-dependent cell adhesion molecule 1	LENTVKETIKY	11	517.406	873.325	0	0
Q2UVX4	CO3_BOVIN	Complement C3	PGEQAKIRYYTY	12	523.76	847.958	0	0
P02754	LACB_BOVIN	Beta-lactoglobulin	ISLLDAQSAPLR	12	695.399	237.771	2334.2	659.269
Q6VE48	MCP_BOVIN	Membrane cofactor protein	TLKPSYSPGEQIVY	14	591.512	549.615	0	0
P18892	BT1A1_BOVIN	Butyrophilin subfamily 1 member A1	AVFVSREGQEQE	12	624.513	431.549	0	0
Q3ZCH5	ZA2G_BOVIN	Zinc-alpha-2-glycoprotein	PLAPWSQVEGMEDWEKESALQRARE	25	557.477	651.136	0	0
P81265	PIGR_BOVIN	Polymeric immunoglobulin receptor	SYKDRAHISIL	11	444.291	1037.04	0	0
P00711	LALBA_BOVIN	Alpha-lactalbumin	ILDKVGINYWLAHK	14	401.475	1158.61	1607.5	1291.96
Q3ZCH5	ZA2G_BOVIN	Zinc-alpha-2-glycoprotein	LNDQPFFHYN	10	641.056	328.978	0	0
P26201	CD36_BOVIN	Platelet glycoprotein 4	SFPPFVEKTRVL	12	577.555	525.918	0	0
P02754	LACB_BOVIN	Beta-lactoglobulin	GLDIQKVAGTWY	12	572.691	535.549	643.147	5340.32
P80457	XDH_BOVIN	Xanthine dehydrogenase/oxidase	SIEIPYSREDEF	12	622.189	337.751	0	0
P02754	LACB_BOVIN	Beta-lactoglobulin	KPTPEGDL	8	588.586	451.184	0	0
O02853	PTGDS_BOVIN	Prostaglandin-H2 D-isomerase	ALLYTEGVRGPGQDFRM	17	336.296	1322.07	0	0
Q9TUM6	PLIN2_BOVIN	Perilipin-2	SSGVENALTKSELLV	15	526.058	656.474	0	0
P00711	LALBA_BOVIN	Alpha-lactalbumin	KILDKVGINYWLA	13	557.584	533.363	0	0
O02853	PTGDS_BOVIN	Prostaglandin-H2 D-isomerase	AKSLGFTEEGIVFLPKTD	18	622.462	306.75	0	0
Q3SZR3	A1AG_BOVIN	Alpha-1-acid glycoprotein	FFYLEPRHAE	10	434.063	957.459	0	0
P02754	LACB_BOVIN	Beta-lactoglobulin	KIDALNENKVLVL	13	483.255	714.822	0	0
P02754	LACB_BOVIN	Beta-lactoglobulin	SLAMAASDISLLDAQSAPLR	20	482.085	700.775	6896.89	12377.9
P81265	PIGR_BOVIN	Polymeric immunoglobulin receptor	EVTSVEGRSVSIK	13	589.77	303.818	0	0
O02853	PTGDS_BOVIN	Prostaglandin-H2 D-isomerase	YTEGVRGPGQDFRMA	15	478.327	685.305	0	0
P02754	LACB_BOVIN	Beta-lactoglobulin	IRLSFNPTQLEE	12	545.37	446.095	0	0
Q2UVX4	CO3_BOVIN	Complement C3	VIVPLKIGLHEVEVK	15	442.768	788.256	0	0
P18892	BT1A1_BOVIN	Butyrophilin subfamily 1 member A1	PDEEGLFTVRA	11	533.442	463.836	0	0
O46375	TTHY_BOVIN	Transthyretin	SGPRHYTIAALLSPYSYSTTALVSSPKA	28	487.959	603.07	0	0
Q95114	MFGM_BOVIN	Lactadherin	GARDFGHIQYVAAY	14	431.857	794.485	0	0
P02754	LACB_BOVIN	Beta-lactoglobulin	TMKGLDIQKVAGTWYSL	17	475.886	639.804	0	0
P02754	LACB_BOVIN	Beta-lactoglobulin	MKGLDIQKVAGTWYSL	16	530.168	451.798	0	0
Q3SZR3	A1AG_BOVIN	Alpha-1-acid glycoprotein	LEPRHAEDKLITR	13	527.465	460.339	0	0
P02769	ALBU_BOVIN	Albumin	TRKVPQVSTPTLVE	14	460.788	672.643	0	0
Q9TUM6	PLIN2_BOVIN	Perilipin-2	KTKSVVSGSINTVLR	15	311.847	1177.39	0	0
P02754	LACB_BOVIN	Beta-lactoglobulin	TMKGLDIQKVAGTW	14	478.855	556.374	0	0
P02769	ALBU_BOVIN	Albumin	LSQKFPKAEFVEVT	14	403.973	788.517	0	0
P19660;P54228;P56425	CTHL2_BOVIN;CTHL6_BOVIN;CTHL7_BOVIN	Cathelicidin-2;Cathelicidin-6;Cathelicidin-7	AVDQFNERSSEANLY	15	507.055	429.787	0	0
P02754	LACB_BOVIN	Beta-lactoglobulin	GLDIQKVAGTWYSL	14	499.978	453.153	0	0
P02754	LACB_BOVIN	Beta-lactoglobulin	GLDIQKVAGTWYSLA	15	434.892	662.159	0	0
P02769	ALBU_BOVIN	Albumin	AFDEKLFTF	9	577.029	150.94	0	0
P02754	LACB_BOVIN	Beta-lactoglobulin	SDISLLDAQSAPLR	14	593.09	67.9705	23205.7	15680.3
P80195	GLCM1_BOVIN	Glycosylation-dependent cell adhesion molecule 1	SRQPQSQNPKLPL	13	409.174	649.005	0	0
P02754	LACB_BOVIN	Beta-lactoglobulin	SDISLLDAQSAPLRVY	16	449.823	507.603	250.053	545.314
Q2UVX4	CO3_BOVIN	Complement C3	KIGLHEVEVKA	11	253.831	1182.04	0	0
P24627	TRFL_BOVIN	Lactotransferrin	GGRPTYEEYLGTEYVTA	17	487.355	348.361	0	0
P24627	TRFL_BOVIN	Lactotransferrin	VVKKANEGLTWNSLK	15	446.435	485.773	0	0
Q95114	MFGM_BOVIN	Lactadherin	GARDFGHIQYVA	12	456.578	431.191	0	0
P80195	GLCM1_BOVIN	Glycosylation-dependent cell adhesion molecule 1	SSRQPQSQNPKLPLSIL	17	413.131	571.947	0	0
P02754	LACB_BOVIN	Beta-lactoglobulin	AMAASDISLLDAQSAPLRVY	20	436.606	490.246	0	0
P79345	NPC2_BOVIN	NPC intracellular cholesterol transporter 2	DKTYNYVNKLPVKNEYPSIK	20	377.823	690.259	0	0
P80457	XDH_BOVIN	Xanthine dehydrogenase/oxidase	VAKLPTQKTEVFRGVLE	17	429.285	506.502	0	0
P02769	ALBU_BOVIN	Albumin	RKVPQVSTPTLVEVS	15	445.506	447.316	0	0
P02666	CASB_BOVIN	Beta-casein	RELEELNVPGEIVE	14	497.598	261.279	1845.02	3784.65
P02754	LACB_BOVIN	Beta-lactoglobulin	ALNENKVLVLDTDYKKYL	18	314.357	893.912	0	0
P02754	LACB_BOVIN	Beta-lactoglobulin	DISLLDAQSAPLR	13	509.925	211.658	786.435	1975.25
P80457	XDH_BOVIN	Xanthine dehydrogenase/oxidase	SKALKIPISKIY	12	352.72	737.932	0	0
P80457	XDH_BOVIN	Xanthine dehydrogenase/oxidase	SNETGLFNDETVFAK	15	510.268	190.928	0	0
P02754	LACB_BOVIN	Beta-lactoglobulin	LVRTPEVDDE	10	269.154	1007	0	0
P80457	XDH_BOVIN	Xanthine dehydrogenase/oxidase	YKVGFMKTGTIVAL	14	426.63	454.806	0	0
P18892	BT1A1_BOVIN	Butyrophilin subfamily 1 member A1	SKASFSGPLRPF	12	413.734	498.988	0	0
P80457	XDH_BOVIN	Xanthine dehydrogenase/oxidase	TVGRPLPHLAAAMQ	14	314.986	834.693	0	0
P18892	BT1A1_BOVIN	Butyrophilin subfamily 1 member A1	AVFVSREGQEQEGEEM	16	462.783	322.433	0	0
P24627	TRFL_BOVIN	Lactotransferrin	SLEPLQGAVAKFF	13	449.094	366.115	0	0
P80195	GLCM1_BOVIN	Glycosylation-dependent cell adhesion molecule 1	RNLENTVKET	10	519.399	112.516	0	0
P80457	XDH_BOVIN	Xanthine dehydrogenase/oxidase	TDGSVLVSHGGTEMGQGLHTK	21	487.464	211.099	0	0
P24627	TRFL_BOVIN	Lactotransferrin	GGRPTYEEYLGTEY	14	391.268	542.321	0	0
P80457	XDH_BOVIN	Xanthine dehydrogenase/oxidase	SKALKIPISKIYIS	14	335.953	731.489	0	0
Q27960	NPT2B_BOVIN	Sodium-dependent phosphate transport protein 2B	DTGTPITKIELVPSH	15	436.569	382.936	0	0
P80457	XDH_BOVIN	Xanthine dehydrogenase/oxidase	TVPFLNQAGALIH	13	436.619	379.278	0	0
P02754	LACB_BOVIN	Beta-lactoglobulin	LDTDYKKYLLF	11	425.754	412.139	0	0
P80195	GLCM1_BOVIN	Glycosylation-dependent cell adhesion molecule 1	SRQPQSQNPKLPLSIL	16	369.1	604.962	0	0
Q3ZCH5	ZA2G_BOVIN	Zinc-alpha-2-glycoprotein	AYLNDQPFFHYNSE	14	447.256	333.213	0	0
P02668	CASK_BOVIN	Kappa-casein	PEVIESPPEINTVQVTSTAV	20	417.978	429.226	0	1011.42
P02754	LACB_BOVIN	Beta-lactoglobulin	LIVTQTMKGLDIQKVAG	17	282.188	899.017	0	0
Q9TUM6	PLIN2_BOVIN	Perilipin-2	ALPIIQKLEPQIA	13	407.13	457.948	0	0
P80457	XDH_BOVIN	Xanthine dehydrogenase/oxidase	NMYKEGDLTHF	11	474.175	219.939	0	0
P02754	LACB_BOVIN	Beta-lactoglobulin	AMAASDISLLDAQSAPLR	18	435.639	342.937	2559.18	7417.44
Q4GZT4	ABCG2_BOVIN	Broad substrate specificity ATP-binding cassette transporter ABCG2	ALRLPTTMTSYEKNERINK	19	222.049	1064.44	0	0
P02769	ALBU_BOVIN	Albumin	RFKDLGEEHFKGL	13	343.039	631.451	0	0
P02754	LACB_BOVIN	Beta-lactoglobulin	LIVTQTMKGLDIQKVAGT	18	361.081	562.818	0	0
Q95114	MFGM_BOVIN	Lactadherin	KMWVTGVVTQGASRAG	16	405.69	388.155	0	0
Q3SZR3	A1AG_BOVIN	Alpha-1-acid glycoprotein	AAFFYLEPRHAE	12	333.398	633.192	0	0
P02754	LACB_BOVIN	Beta-lactoglobulin	IVTQTMKGLDIQKVAGTWY	19	384.601	454.936	0	0
P02754	LACB_BOVIN	Beta-lactoglobulin	AASDISLLDAQSAPLRVY	18	432.86	283.808	0	0
P80457	XDH_BOVIN	Xanthine dehydrogenase/oxidase	STTGFYRTPNLGYSF	15	407.869	351.747	0	0
Q6R8F2	CADH1_BOVIN	Cadherin-1	TTGLDRESFPTYTLM	15	401.959	348.393	0	0
Q2UVX4	CO3_BOVIN	Complement C3	SVAVPYVIVPLKIGLHEVEVKA	22	376.767	426.084	0	0
P18892	BT1A1_BOVIN	Butyrophilin subfamily 1 member A1	SFSGPLRPFF	10	372.247	440.217	0	0
P02754	LACB_BOVIN	Beta-lactoglobulin	MKGLDIQKVAGTWY	14	378.99	410.053	0	0
Q95114	MFGM_BOVIN	Lactadherin	NIFETPFQARF	11	380.666	397.454	0	0
Q95114	MFGM_BOVIN	Lactadherin	ARLDNQGKFNAW	12	366.239	447.329	0	0
P02754	LACB_BOVIN	Beta-lactoglobulin	LAMAASDISLLDAQSAPLR	19	399.993	312.762	11047.4	516.991
Q6VE48	MCP_BOVIN	Membrane cofactor protein	VSMKPQGTLKPSYSPGEQIVY	21	389.571	332.841	0	0
O02853	PTGDS_BOVIN	Prostaglandin-H2 D-isomerase	GFTEEGIVFLPKTD	14	402.856	262.543	0	0
P80457	XDH_BOVIN	Xanthine dehydrogenase/oxidase	IPAFGSIPTEFRVS	14	376.4	350.589	0	0
Q3ZCH5	ZA2G_BOVIN	Zinc-alpha-2-glycoprotein	VAYLNDQPFFHY	12	399.521	258.494	0	0
P80457	XDH_BOVIN	Xanthine dehydrogenase/oxidase	ASPISDLNPVFMASGTKL	18	401.626	250.687	0	0
P80457	XDH_BOVIN	Xanthine dehydrogenase/oxidase	GFYRTPNLGYSFE	13	336.795	455.181	0	0
P02754	LACB_BOVIN	Beta-lactoglobulin	LIVTQTMKGLDIQKVAGTWY	20	370.297	332.644	0	0
Q95114	MFGM_BOVIN	Lactadherin	KMWVTGVVTQGASRAGSA	18	331.427	463.392	0	0
P18892	BT1A1_BOVIN	Butyrophilin subfamily 1 member A1	AVFVSREGQEQEGEE	15	348.048	399.702	0	0
P00711	LALBA_BOVIN	Alpha-lactalbumin	VKKILDKVGINYW	13	278.002	621.217	0	0
Q3ZCH5	ZA2G_BOVIN	Zinc-alpha-2-glycoprotein	PREGFPSFQAV	11	357.446	345.075	0	0
P80457	XDH_BOVIN	Xanthine dehydrogenase/oxidase	IPAFGSIPTEFRV	13	331.223	425.792	0	0
P02754	LACB_BOVIN	Beta-lactoglobulin	IIAEKTKIPAVFKID	15	265.75	645.049	0	0
P80457	XDH_BOVIN	Xanthine dehydrogenase/oxidase	GLPAEEVRWKN	11	320.758	412.484	0	0
Q9TUM6	PLIN2_BOVIN	Perilipin-2	GSVEKTKSVVSGSINTVLR	19	282.681	543.404	0	0
P81265	PIGR_BOVIN	Polymeric immunoglobulin receptor	TLGKKAQDFQGRIV	14	191.407	858.619	0	0
Q9TUM6	PLIN2_BOVIN	Perilipin-2	SVVTRVANLPLVSSTY	16	328.357	384.642	0	0
P00711	LALBA_BOVIN	Alpha-lactalbumin	ILDKVGINYWLAHKAL	16	303.175	469.157	0	0
P80457	XDH_BOVIN	Xanthine dehydrogenase/oxidase	WIPELNAVEHGPEGISF	17	350.176	299.092	0	0
P02668	CASK_BOVIN	Kappa-casein	EVIESPPEINTVQVTSTAV	19	312.737	415.186	2343.46	1204.15
P80457	XDH_BOVIN	Xanthine dehydrogenase/oxidase	VPFLNQAGALIH	12	328.35	350.914	0	0
P80457	XDH_BOVIN	Xanthine dehydrogenase/oxidase	SKFWNEKLLQ	10	292.547	473.902	0	0
Q2UVX4	CO3_BOVIN	Complement C3	KIGLHEVEVKAA	12	242.194	631.312	0	0
O02853	PTGDS_BOVIN	Prostaglandin-H2 D-isomerase	ALLYTEGVRGPGQDFRMA	18	332.466	317.582	0	0
P80195	GLCM1_BOVIN	Glycosylation-dependent cell adhesion molecule 1	DLISKEQIVIR	11	315.678	350.189	0	0
Q9TUM6	PLIN2_BOVIN	Perilipin-2	SVEKTKSVVSGSINTVLR	18	293.233	423.892	0	0
P02754	LACB_BOVIN	Beta-lactoglobulin	TMKGLDIQKVAGTWYS	16	270.476	500.307	0	0
O02853	PTGDS_BOVIN	Prostaglandin-H2 D-isomerase	LYTEGVRGPGQDFRM	15	229.186	635.651	0	0
Q3ZCH5	ZA2G_BOVIN	Zinc-alpha-2-glycoprotein	DKEIPAWVPLDPAAQNTKRKWEAEAVYVQ	29	301.902	377.055	0	0
P02769	ALBU_BOVIN	Albumin	TRKVPQVSTPTLVEVSR	17	261.227	502.577	0	0
P80457	XDH_BOVIN	Xanthine dehydrogenase/oxidase	TIAIPKGEEGEMELF	15	319.679	298.801	0	0
P80457	XDH_BOVIN	Xanthine dehydrogenase/oxidase	SIEIPYSREDEFFSAF	16	333.77	239.927	0	0
P02754	LACB_BOVIN	Beta-lactoglobulin	IVTQTMKGLDIQK	13	197.558	704.225	880.916	1642.81
P79345	NPC2_BOVIN	NPC intracellular cholesterol transporter 2	KLPVKNEYPSIK	12	260.66	442.664	0	0
Q6VE48	MCP_BOVIN	Membrane cofactor protein	AIEHGTIVSGFGPKY	15	299.289	294.219	0	0
P80025	PERL_BOVIN	Lactoperoxidase	ATAHTLLLREHNR	13	307.73	240.374	0	0
P02769	ALBU_BOVIN	Albumin	TEDYLSLILNR	11	250.013	438.846	164.477	188.402
P80457	XDH_BOVIN	Xanthine dehydrogenase/oxidase	EELHYSPEGSLHTRGPSTY	19	231.346	489.898	0	0
P02769	ALBU_BOVIN	Albumin	PFDEHVKLVNEL	12	227.769	496.979	0	0
P80195	GLCM1_BOVIN	Glycosylation-dependent cell adhesion molecule 1	LKSLFSHAFEVV	12	168.209	693.502	0	0
Q3SZR3	A1AG_BOVIN	Alpha-1-acid glycoprotein	YLEPRHAEDKLITR	14	178.319	652.666	0	0
P80457	XDH_BOVIN	Xanthine dehydrogenase/oxidase	DIPGSNETGLFNDETVFAK	19	275.746	299.163	0	0
P24627	TRFL_BOVIN	Lactotransferrin	NLRETAEEVKAR	12	306.002	193.263	0	0
P18892	BT1A1_BOVIN	Butyrophilin subfamily 1 member A1	AKDISKEIPLSPM	13	278.566	277.386	0	0
P80457	XDH_BOVIN	Xanthine dehydrogenase/oxidase	DVGSSLNPAIDIGQVE	16	275.342	275.154	0	0
P02754	LACB_BOVIN	Beta-lactoglobulin	VTQTMKGLDIQK	12	219.632	440.958	860.636	433.606
P00711	LALBA_BOVIN	Alpha-lactalbumin	ILDKVGINYWLAH	13	130.809	743.232	0	0
P02754	LACB_BOVIN	Beta-lactoglobulin	IIAEKTKIPAVFK	13	169.084	599.529	285.615	334.776
P02754	LACB_BOVIN	Beta-lactoglobulin	VYVEELKPTPEGDLEILL	18	271.821	238.959	5326.21	6208.87
P02754	LACB_BOVIN	Beta-lactoglobulin	NENKVLVLDTDYKKY	15	248.052	303.904	0	0
Q95114	MFGM_BOVIN	Lactadherin	TSGNYDKNPWIQV	13	190.346	477.923	0	0
Q2UVX4	CO3_BOVIN	Complement C3	AGLTLKTSQGLETQQRAD	18	244.19	277.3	0	0
Q8WML4	MUC1_BOVIN	Mucin-1	FLGLSEIKFRPG	12	224.117	328.289	0	0
P80457	XDH_BOVIN	Xanthine dehydrogenase/oxidase	PETTLLAYLR	10	225.226	303.814	0	0
P02754	LACB_BOVIN	Beta-lactoglobulin	IVTQTMKGLDIQKVAGTWYSL	21	232.043	274.893	0	0
P02754	LACB_BOVIN	Beta-lactoglobulin	MAASDISLLDAQSAPLRVY	19	222.982	306.188	0	192.968
P02666	CASB_BOVIN	Beta-casein	PVLGPVRGPFPIIV	14	253.194	174.671	0	0
P00442	SODC_BOVIN	Superoxide dismutase [Cu-Zn]	PLISLSGEYSIIGRTM	16	250.278	161.013	0	0
P80457	XDH_BOVIN	Xanthine dehydrogenase/oxidase	DVGSSLNPAIDIGQVEGA	18	249.52	105.54	0	0
P02668	CASK_BOVIN	Kappa-casein	SPEVIESPPEINTVQVTSTAV	21	211.66	167.293	0	607.095
P24627	TRFL_BOVIN	Lactotransferrin	SALGFLRIPSKVD	13	175.844	276.341	0	0
P02668	CASK_BOVIN	Kappa-casein	TIASGEPTSTPTTEAVESTVATL	23	192.026	193.319	267.238	1529.04
P80457	XDH_BOVIN	Xanthine dehydrogenase/oxidase	IAIPKGEEGEME	12	120.947	331.163	0	0
P80457	XDH_BOVIN	Xanthine dehydrogenase/oxidase	AWIPELNAVEHGPEGISF	18	93.2026	316.383	0	0
P02754	LACB_BOVIN	Beta-lactoglobulin	VEELKPTPEGDLEILLQK	18	437.993	0	30029.9	46407.2
P02754	LACB_BOVIN	Beta-lactoglobulin	VYVEELKPTPEGDLEILLQK	20	371.409	0	33792.4	40944.8
P02754	LACB_BOVIN	Beta-lactoglobulin	LVLDTDYKK	9	0	0	19641.4	18576.9
P02754	LACB_BOVIN	Beta-lactoglobulin	VYVEELKPTPEGDLEIL	17	650.385	0	15392	23116
P02754	LACB_BOVIN	Beta-lactoglobulin	VLVLDTDYKK	10	0	0	31933.9	2312.27
P02754	LACB_BOVIN	Beta-lactoglobulin	VLDTDYKK	8	0	0	25865.2	1661.74
P02754	LACB_BOVIN	Beta-lactoglobulin	VLVLDTDYK	9	0	0	24387.2	2703.3
P02754	LACB_BOVIN	Beta-lactoglobulin	EVDDEALEKFDK	12	0	0	22327.3	654.807
P02754	LACB_BOVIN	Beta-lactoglobulin	TPEVDDEALEK	11	102.003	0	21762.8	246.389
P02754	LACB_BOVIN	Beta-lactoglobulin	LDTDYKK	7	1127.48	0	7486.02	15984.3
P02754	LACB_BOVIN	Beta-lactoglobulin	SLLDAQSAPLR	11	0	0	15482.4	6101.5
P02754	LACB_BOVIN	Beta-lactoglobulin	LIVTQTMK	8	0	0	17464.9	3473.25
P80195	GLCM1_BOVIN	Glycosylation-dependent cell adhesion molecule 1	ILNKPEDETHLEAQPTDASAQF	22	0	0	14386.1	5875.77
P02754	LACB_BOVIN	Beta-lactoglobulin	TPEVDDEALEKFDK	14	207.399	0	10043.9	9200.78
P02754	LACB_BOVIN	Beta-lactoglobulin	ELKPTPEGDLEILLQK	16	0	0	15992.9	1660.01
P02754	LACB_BOVIN	Beta-lactoglobulin	PEVDDEALEK	10	0	0	12704.9	4192.61
P02754	LACB_BOVIN	Beta-lactoglobulin	VLDTDYK	7	0	0	6178.68	11448.2
P02662	CASA1_BOVIN	Alpha-S1-casein	APFPEVFGK	9	0	0	7080.61	8666.38
P02754	LACB_BOVIN	Beta-lactoglobulin	PTPEGDLEILLQK	13	0	0	11188.8	3612.73
P02754	LACB_BOVIN	Beta-lactoglobulin	AASDISLLDAQSAPLR	16	424.453	0	6649.45	7735.92
P02754	LACB_BOVIN	Beta-lactoglobulin	LVLDTDYK	8	0	0	12037.3	1316.63
P02754	LACB_BOVIN	Beta-lactoglobulin	SLAMAASDISLL	12	0	0	1993.16	12792.5
P02754	LACB_BOVIN	Beta-lactoglobulin	DEALEKFDK	9	0	0	9504.46	4006.75
P02754	LACB_BOVIN	Beta-lactoglobulin	VEELKPTPEGDLEILLQKW	19	0	0	3237.87	9856.56
P02754	LACB_BOVIN	Beta-lactoglobulin	LKPTPEGDLEILLQK	15	0	0	10643.7	1148.96
P02754	LACB_BOVIN	Beta-lactoglobulin	LDAQSAPLR	9	0	0	6646.09	5371.24
P02754	LACB_BOVIN	Beta-lactoglobulin	ASDISLLDAQSAPLR	15	0	0	6549.18	5280.89
P02754	LACB_BOVIN	Beta-lactoglobulin	PEGDLEILLQK	11	0	0	10283.5	962.056
P02754	LACB_BOVIN	Beta-lactoglobulin	DDEALEKFDK	10	0	0	9955.96	1302.72
P02754	LACB_BOVIN	Beta-lactoglobulin	VDDEALEK	8	0	0	10084.9	1148.08
P80195	GLCM1_BOVIN	Glycosylation-dependent cell adhesion molecule 1	ILNKPEDETHLEAQPTDASAQ	21	0	0	4094.5	8032.91
P02754	LACB_BOVIN	Beta-lactoglobulin	EELKPTPEGDLEILLQK	17	0	0	7965.94	3485.88
P02769	ALBU_BOVIN	Albumin	HLVDEPQNLIK	11	0	0	5493.28	6154.99
P02666	CASB_BOVIN	Beta-casein	SLVYPFPGPIPN	12	0	0	943.819	10874.8
P02666	CASB_BOVIN	Beta-casein	DELQDKIHPF	10	0	0	8644.1	1985.22
P02754	LACB_BOVIN	Beta-lactoglobulin	TPEVDDEALEKF	12	0	0	6480.53	4142.93
P02754	LACB_BOVIN	Beta-lactoglobulin	DLEILLQK	8	0	0	9751.25	302.405
P02662	CASA1_BOVIN	Alpha-S1-casein	PFPEVFGK	8	231.654	0	239.899	10906.7
P00711	LALBA_BOVIN	Alpha-lactalbumin	HTSGYDTQAIVQ	12	0	0	2246.89	8440.03
P80195	GLCM1_BOVIN	Glycosylation-dependent cell adhesion molecule 1	ILNKPEDETHLEAQPTDASAQFIR	24	0	0	5376.29	4698.65
P00711	LALBA_BOVIN	Alpha-lactalbumin	HTSGYDTQAIVQN	13	0	0	557.163	9736.07
P81265	PIGR_BOVIN	Polymeric immunoglobulin receptor	DAAGGPGAPADPGRPTGY	18	0	0	5503.52	3516.68
P02754	LACB_BOVIN	Beta-lactoglobulin	VYVEELKPTPEGDLEILLQ	19	0	0	1331.02	8221.6
P02666	CASB_BOVIN	Beta-casein	RELEELNVPGEIVES	15	0	0	5268.01	3017.14
P02754	LACB_BOVIN	Beta-lactoglobulin	IDALNENKVLVLDTDYKK	18	0	0	6293.85	1834.87
P02769	ALBU_BOVIN	Albumin	VPQVSTPTLVEVSR	14	0	0	5921.93	2223.23
P02666	CASB_BOVIN	Beta-casein	LYQEPVLGPVR	11	0	0	6889.1	1043.14
O02853	PTGDS_BOVIN	Prostaglandin-H2 D-isomerase	ALQPNFEEDKFLGR	14	0	792.342	3906.58	4208.88
P02662	CASA1_BOVIN	Alpha-S1-casein	FVAPFPEVFGK	11	0	0	1820.41	6546.41
P02662	CASA1_BOVIN	Alpha-S1-casein	VAPFPEVFGK	10	0	0	790.865	7706.13
P02663	CASA2_BOVIN	Alpha-S2-casein	PITPTLNR	8	0	0	4399.34	3474.61
P02754	LACB_BOVIN	Beta-lactoglobulin	KVLVLDTDYKK	11	0	0	2521.67	5545.69
P02666	CASB_BOVIN	Beta-casein	VPGEIVESLSSSEESITR	18	0	0	3545.6	4277.26
P02769	ALBU_BOVIN	Albumin	KVPQVSTPTLVEVSR	15	0	0	4987.19	1997.89
P02754	LACB_BOVIN	Beta-lactoglobulin	TPEVDDEALEKFDKALK	17	0	0	4828.87	2118.68
P02662	CASA1_BOVIN	Alpha-S1-casein	HQGLPQEVLNENLLR	15	0	0	3586.52	3543.67
P15497	APOA1_BOVIN	Apolipoprotein A-I	VSILAAIDEASKK	13	0	0	2090.61	5169.06
P80195	GLCM1_BOVIN	Glycosylation-dependent cell adhesion molecule 1	SHAFEVVKT	9	0	252.327	313.259	6871.89
P02663	CASA2_BOVIN	Alpha-S2-casein	TVDMESTEVFTK	12	0	0	5539.26	750.513
P01888	B2MG_BOVIN	Beta-2-microglobulin	GFHPPQIEIDLLK	13	0	0	4007.52	2493.52
P02754	LACB_BOVIN	Beta-lactoglobulin	SLAMAASDISLLDAQSAPL	19	0	0	2303.12	4455.81
P02662	CASA1_BOVIN	Alpha-S1-casein	FFVAPFPEVFGK	12	0	0	1756.28	4961.48
P02754	LACB_BOVIN	Beta-lactoglobulin	KIDALNENK	9	0	0	5537.24	539.443
P02666	CASB_BOVIN	Beta-casein	TLTDVENLHLPLPL	14	306.256	0	4771.74	1282.5
P02754	LACB_BOVIN	Beta-lactoglobulin	IDALNENKVL	10	0	0	3529.18	2666.59
Q3ZCH5	ZA2G_BOVIN	Zinc-alpha-2-glycoprotein	SVTGHAAPGHK	11	0	0	2696.3	3598.08
P02666	CASB_BOVIN	Beta-casein	TEDELQDKIHPF	12	0	0	4839.17	1034.47
Q3ZCH0	GRP75_BOVIN	Stress-70 protein, mitochondrial	DLGGGTFDISILEIQKGV	18	0	0	2971.02	2939.66
P02666	CASB_BOVIN	Beta-casein	MHQPHQPLPPTVMFPPQSVL	20	0	0	2927.67	2810.07
P02754	LACB_BOVIN	Beta-lactoglobulin	YVEELKPTPEGDLEIL	16	0	0	2125.66	3710.14
P02666	CASB_BOVIN	Beta-casein	IPPLTQTPVVVPPFLQPEVMGVSK	24	0	0	4511.97	878.824
Q3ZCH5	ZA2G_BOVIN	Zinc-alpha-2-glycoprotein	PSVSVTGHAAPGHK	14	0	0	2670.7	2608.92
O02853	PTGDS_BOVIN	Prostaglandin-H2 D-isomerase	PNFEEDKFLGR	11	0	0	3294.01	1741.1
P80195	GLCM1_BOVIN	Glycosylation-dependent cell adhesion molecule 1	ILNKPEDETHLEAQ	14	0	0	3192.52	1789.35
P02754	LACB_BOVIN	Beta-lactoglobulin	KPTPEGDLEILLQK	14	0	0	3736.39	1065.3
P02754	LACB_BOVIN	Beta-lactoglobulin	GDLEILLQK	9	0	0	2902.3	1918.17
P02754	LACB_BOVIN	Beta-lactoglobulin	YVEELKPTPEGDLEILLQK	19	0	0	2491.33	2360.36
O02853	PTGDS_BOVIN	Prostaglandin-H2 D-isomerase	SLGFTEEGIVFLPK	14	0	0	1746.01	3143.59
P02666	CASB_BOVIN	Beta-casein	SLPQNIPPLTQTPVVVPPFLQPEVMGVSK	29	0	0	3430.74	1038.02
P80195	GLCM1_BOVIN	Glycosylation-dependent cell adhesion molecule 1	ILNKPEDETHLEAQPT	16	0	0	1821.05	2796.24
P80195	GLCM1_BOVIN	Glycosylation-dependent cell adhesion molecule 1	KPEDETHLEAQPTDASAQF	19	0	0	3469.53	808.965
P02666	CASB_BOVIN	Beta-casein	AQTQSLVYPFPGPIPN	16	0	0	1246.59	3273.4
P02754	LACB_BOVIN	Beta-lactoglobulin	SLAMAASDISLLDAQ	15	0	0	557.602	3929.11
P00711	LALBA_BOVIN	Alpha-lactalbumin	LDKVGINY	8	0	395.994	745.905	3603.9
P02666	CASB_BOVIN	Beta-casein	TDVENLHLPLPL	12	0	0	1738.13	2430.87
P02769	ALBU_BOVIN	Albumin	FKDLGEEHFK	10	0	0	1646.81	2224.1
P31096	OSTP_BOVIN	Osteopontin	DAVATWLKPDPSQK	14	0	0	2187.41	1447.32
P02662	CASA1_BOVIN	Alpha-S1-casein	YKVPQLEIVPN	11	0	0	1865.42	1595.36
P02754	LACB_BOVIN	Beta-lactoglobulin	VDDEALEKFDK	11	0	0	3092.77	175.205
Q0P569	NUCB1_BOVIN	Nucleobindin-1	LQEVINVLETDGHFR	15	0	0	1087.75	2480.79
P02666	CASB_BOVIN	Beta-casein	DVENLHLPLPL	11	0	0	2364.37	896.393
P80195	GLCM1_BOVIN	Glycosylation-dependent cell adhesion molecule 1	ILNKPEDETHLEA	13	0	0	1246.84	2046.86
Q9MZ06	FGFP1_BOVIN	Fibroblast growth factor-binding protein 1	ASADESLALGKPGK	14	0	0	843.413	2414.01
Q0P569	NUCB1_BOVIN	Nucleobindin-1	LVTLEEFLASTQR	13	0	0	944.965	2112.74
O02853	PTGDS_BOVIN	Prostaglandin-H2 D-isomerase	SYTSPHWSSTHEV	13	0	0	2415.94	347.108
P34955	A1AT_BOVIN	Alpha-1-antiproteinase	DFHVDEQTTVK	11	0	0	1174.26	1762.42
P02754	LACB_BOVIN	Beta-lactoglobulin	ALKALPMHIR	10	0	0	1510.59	1360.54
P18892	BT1A1_BOVIN	Butyrophilin subfamily 1 member A1	VSLVEDHIAEGSVAVR	16	0	0	1359.49	1532.3
P80195	GLCM1_BOVIN	Glycosylation-dependent cell adhesion molecule 1	EDETHLEAQPTDASAQF	17	0	0	2187.04	564.788
P02754	LACB_BOVIN	Beta-lactoglobulin	TKIPAVFKIDALN	13	0	0	1426.14	1421.97
P07107	ACBP_BOVIN	Acyl-CoA-binding protein	AYIDKVEELK	10	0	0	1994.87	765.936
P02662	CASA1_BOVIN	Alpha-S1-casein	LGYLEQLLR	9	0	0	2443.31	233.404
P02754	LACB_BOVIN	Beta-lactoglobulin	TPEGDLEILLQK	12	0	0	2337.59	313.662
P02754	LACB_BOVIN	Beta-lactoglobulin	EELKPTPEGDLEIL	14	0	0	1296.27	1508.04
Q3SZR3	A1AG_BOVIN	Alpha-1-acid glycoprotein	VESDREHFVDLLLSK	15	0	0	1878.83	825.73
P80195	GLCM1_BOVIN	Glycosylation-dependent cell adhesion molecule 1	KPEDETHLEAQPTDASAQ	18	0	0	2111.61	550.871
Q32PJ2	APOA4_BOVIN	Apolipoprotein A-IV	LLPHATEVSQK	11	0	0	2089.85	552.075
P02662	CASA1_BOVIN	Alpha-S1-casein	YLGYLEQLLR	10	0	0	1325.4	1391.97
P02754	LACB_BOVIN	Beta-lactoglobulin	VLVLDTDYKKY	11	0	0	1211.08	1516.16
P02754	LACB_BOVIN	Beta-lactoglobulin	EVDDEALEKFDKALK	15	0	0	987.797	1770.99
Q3ZCH5	ZA2G_BOVIN	Zinc-alpha-2-glycoprotein	VSVTGHAAPGHK	12	0	0	1566.78	1079.47
P80195	GLCM1_BOVIN	Glycosylation-dependent cell adhesion molecule 1	TLGSEETTEHTPSDASTTEGK	21	0	0	2249.32	248.929
P02754	LACB_BOVIN	Beta-lactoglobulin	SDISLLDAQSAPL	13	0	0	332.949	2353.49
P02754	LACB_BOVIN	Beta-lactoglobulin	IDALNENKVLVLDTDYK	17	0	0	2088.05	317.068
P34955	A1AT_BOVIN	Alpha-1-antiproteinase	FHVDEQTTVK	10	0	0	595.426	1918.83
P02769	ALBU_BOVIN	Albumin	PQVSTPTLVEVSR	13	0	0	1296.81	1056.28
Q0P569	NUCB1_BOVIN	Nucleobindin-1	YLESLGEEQRK	11	0	0	1394.95	929.955
Q3MHN5	VTDB_BOVIN	Vitamin D-binding protein	FMPASPNPELPDVK	14	0	0	1177.89	1170.16
P80195	GLCM1_BOVIN	Glycosylation-dependent cell adhesion molecule 1	ILNKPEDETHL	11	0	372.681	1041.03	1304.2
P31096	OSTP_BOVIN	Osteopontin	YPDAVATWLKPDPSQK	16	0	0	1211.78	1068.14
P02666	CASB_BOVIN	Beta-casein	TPVVVPPFLQPEVMGVSK	18	0	0	866.848	1463.41
P81265	PIGR_BOVIN	Polymeric immunoglobulin receptor	AAGGPGAPADPGRPTGY	17	0	0	1539.57	669.595
P80195	GLCM1_BOVIN	Glycosylation-dependent cell adhesion molecule 1	EDETHLEAQPTDASAQ	16	0	0	1695.9	482.51
P80457	XDH_BOVIN	Xanthine dehydrogenase/oxidase	TLEELHYSPEGSLHTR	16	0	0	1053.29	1156.49
P80195	GLCM1_BOVIN	Glycosylation-dependent cell adhesion molecule 1	LMELGHKIMR	10	0	1018.61	1585.09	541.709
P02666	CASB_BOVIN	Beta-casein	RELEELNVPGEIVESL	16	814.088	0	1720.15	374.46
P15497	APOA1_BOVIN	Apolipoprotein A-I	PYLDEFQK	8	0	0	861.341	1351.02
P02754	LACB_BOVIN	Beta-lactoglobulin	DDEALEKFDKALK	13	0	0	1283.2	768.533
P02754	LACB_BOVIN	Beta-lactoglobulin	RTPEVDDEALEKFDK	15	0	0	716.8	1409.48
Q2KJF1	A1BG_BOVIN	Alpha-1B-glycoprotein	FPLGPVTSTTR	11	0	0	1606.41	341.589
P80195	GLCM1_BOVIN	Glycosylation-dependent cell adhesion molecule 1	ATLGSEETTEHTPSDASTTEGK	22	0	0	1454.56	479.565
Q32PJ2	APOA4_BOVIN	Apolipoprotein A-IV	LDQQVEDFRR	10	0	0	1342.42	596.617
P02668	CASK_BOVIN	Kappa-casein	ASGEPTSTPTTEAVESTVATL	21	0	0	1519.76	383.342
P80195	GLCM1_BOVIN	Glycosylation-dependent cell adhesion molecule 1	KPEDETHLEAQPTDASAQFIR	21	0	0	456.15	1585.58
P80195	GLCM1_BOVIN	Glycosylation-dependent cell adhesion molecule 1	EDLISKEQIVIR	12	0	0	825.426	1145.2
P81265	PIGR_BOVIN	Polymeric immunoglobulin receptor	ALLDPSFFAK	10	0	0	661.089	1329.96
Q03247	APOE_BOVIN	Apolipoprotein E	SEVQAMLGQSTEELR	15	0	0	706.402	1267.64
P80195	GLCM1_BOVIN	Glycosylation-dependent cell adhesion molecule 1	ILNKPEDETHLEAQPTD	17	0	121.469	1077	812.662
P61823	RNAS1_BOVIN	Ribonuclease pancreatic	PYVPVHFDASV	11	0	0	859.965	1060.2
Q0P569	NUCB1_BOVIN	Nucleobindin-1	YLQEVINVLETDGHFR	16	0	0	781.323	1111.61
P02662	CASA1_BOVIN	Alpha-S1-casein	DIGSESTEDQAMEDIK	16	0	0	880.239	962.959
P81265	PIGR_BOVIN	Polymeric immunoglobulin receptor	PGAPADPGRPTGY	13	0	0	1242.75	541.654
Q0P569	NUCB1_BOVIN	Nucleobindin-1	ELDFVSHHVR	10	0	0	767.848	1062.92
P31096	OSTP_BOVIN	Osteopontin	SLEDKLDLDHK	11	0	0	1222.55	485.229
O02853	PTGDS_BOVIN	Prostaglandin-H2 D-isomerase	FEEDKFLGR	9	0	0	939.694	784.576
P02666	CASB_BOVIN	Beta-casein	RELEELNVPGEIVESLS	17	0	0	619.639	1146.2
P02666	CASB_BOVIN	Beta-casein	HQPHQPLPPTVMFPPQSVL	19	0	0	652.466	1088.65
P02769	ALBU_BOVIN	Albumin	DLGEEHFK	8	0	0	640.224	1091.12
Q0P569	NUCB1_BOVIN	Nucleobindin-1	FHPDTDDVPVPAPAGDQK	18	0	0	985.73	691.351
Q9MZ06	FGFP1_BOVIN	Fibroblast growth factor-binding protein 1	ASADESLALGKPGKEPR	17	0	0	481.56	1260.51
P02666	CASB_BOVIN	Beta-casein	LQSWMHQPHQPLPPTVMFPPQSVL	24	0	0	696.489	1009.24
P02754	LACB_BOVIN	Beta-lactoglobulin	PEVDDEALEKFDKALK	16	0	0	1174.96	454.375
P02754	LACB_BOVIN	Beta-lactoglobulin	LLDAQSAPLR	10	0	0	810.805	871.585
P80195	GLCM1_BOVIN	Glycosylation-dependent cell adhesion molecule 1	LNKPEDETHLEAQPTDASAQF	21	0	0	1088.48	527.995
P02666	CASB_BOVIN	Beta-casein	HQPHQPLPPTVMFPPQ	16	0	0	939.67	687.852
Q3ZCH5	ZA2G_BOVIN	Zinc-alpha-2-glycoprotein	SIGLHWTR	8	0	0	676.79	963.195
P02754	LACB_BOVIN	Beta-lactoglobulin	KIDALNENKVL	11	0	0	1211.27	347.121
P02754	LACB_BOVIN	Beta-lactoglobulin	VEELKPTPEGDLE	13	5099.71	0	1078.89	497.716
P02662	CASA1_BOVIN	Alpha-S1-casein	FVAPFPEVFGKEK	13	0	0	620.256	1012.5
P02666	CASB_BOVIN	Beta-casein	LLYQEPVLGPVR	12	0	0	720.52	885.246
Q0P569	NUCB1_BOVIN	Nucleobindin-1	DLELLIQTATR	11	0	0	568.105	1016.68
P81265	PIGR_BOVIN	Polymeric immunoglobulin receptor	AGGPGAPADPGRPTGY	16	0	0	828.937	713.505
P02769	ALBU_BOVIN	Albumin	LGEYGFQNALIVR	13	0	0	762.581	789.066
P02666	CASB_BOVIN	Beta-casein	PHQPLPPTVMFPPQSVL	17	0	0	1006.81	441.972
P02668	CASK_BOVIN	Kappa-casein	KNQDKTEIPTIN	12	0	0	816.84	653.45
Q32PJ2	APOA4_BOVIN	Apolipoprotein A-IV	TQVDTQAQQLR	11	0	0	1107.14	316.643
P00711	LALBA_BOVIN	Alpha-lactalbumin	FLDDDLTDDIM	11	0	0	357.356	1178.13
P01888	B2MG_BOVIN	Beta-2-microglobulin	HPPQIEIDLLK	11	0	0	804.51	658.563
P02666	CASB_BOVIN	Beta-casein	FQSEEQQQTEDELQDK	16	0	0	507.893	994.641
Q32PJ2	APOA4_BOVIN	Apolipoprotein A-IV	LGPLAGDVEDHLSFLEK	17	0	0	714.637	743.869
P02754	LACB_BOVIN	Beta-lactoglobulin	DEALEKFDKALK	12	0	0	805.793	602.212
P18892	BT1A1_BOVIN	Butyrophilin subfamily 1 member A1	VEDHIAEGSVAVR	13	0	0	791.492	610.236
Q2UVX4	CO3_BOVIN	Complement C3	TLNPEHLGQGGVQR	14	0	0	779.408	617.391
P02663	CASA2_BOVIN	Alpha-S2-casein	LYQGPIVLNPWDQVK	15	0	0	896.736	465.708
P02668	CASK_BOVIN	Kappa-casein	TEIPTINTIASGEPTSTPTTEAVESTVATL	30	0	0	697.607	685.833
Q0P569	NUCB1_BOVIN	Nucleobindin-1	DLAQYDAAHHEEFK	14	0	0	642.227	730.905
O02853	PTGDS_BOVIN	Prostaglandin-H2 D-isomerase	TEGVRGPGQDFR	12	0	0	1018.53	294.824
P18892	BT1A1_BOVIN	Butyrophilin subfamily 1 member A1	VAALGSDPHISMK	13	0	0	933.674	379.312
Q0P569	NUCB1_BOVIN	Nucleobindin-1	EVWEELDGLDPNR	13	0	0	810.448	509.481
P80195	GLCM1_BOVIN	Glycosylation-dependent cell adhesion molecule 1	LNKPEDETHLEAQPTDASAQ	20	0	0	727.964	602.197
P02668	CASK_BOVIN	Kappa-casein	ASGEPTSTPTTEAVESTV	18	0	0	567.059	767.876
P80195	GLCM1_BOVIN	Glycosylation-dependent cell adhesion molecule 1	ETHLEAQPTDASAQ	14	0	0	862.993	411.496
P0CG53;P0CH28;P62992;P63048	UBB_BOVIN;UBC_BOVIN;RS27A_BOVIN;RL40_BOVIN	Polyubiquitin-B;Polyubiquitin-C;Ubiquitin-ribosomal protein eS31 fusion protein;Ubiquitin-ribosomal protein eL40 fusion protein	TITLEVEPSDTIENVK	16	0	0	881.675	389.819
P02769	ALBU_BOVIN	Albumin	AEFVEVTKLVTDLTK	15	0	0	539.777	778.853
P02754	LACB_BOVIN	Beta-lactoglobulin	RVYVEELKPTPEGDLEILLQK	21	0	0	805.052	447.419
P02666	CASB_BOVIN	Beta-casein	LTDVENLHLPLPL	13	0	0	857.445	374.511
P02754	LACB_BOVIN	Beta-lactoglobulin	EVDDEALEKF	10	0	0	748.258	490.758
P02754	LACB_BOVIN	Beta-lactoglobulin	VYVEELKPTPEGDLEILLQKW	21	0	0	563.793	701.355
P18892	BT1A1_BOVIN	Butyrophilin subfamily 1 member A1	LVEDHIAEGSVAVR	14	0	0	907.167	285.48
P10790	FABPH_BOVIN	Fatty acid-binding protein, heart	VDAFVGTWK	9	0	0	906.694	255.711
P79345	NPC2_BOVIN	NPC intracellular cholesterol transporter 2	VVVEWELTDDKNQR	14	0	0	584.553	618.379
Q3ZCH5	ZA2G_BOVIN	Zinc-alpha-2-glycoprotein	AYDGQDFIKFDK	12	0	0	563.82	634.979
Q2KJF1	A1BG_BOVIN	Alpha-1B-glycoprotein	VDTSPPFAGSKPSATL	16	0	0	532.066	659.624
P02666	CASB_BOVIN	Beta-casein	SLTLTDVENLHLPLP	15	0	0	674.3	480.09
Q3ZCH5	ZA2G_BOVIN	Zinc-alpha-2-glycoprotein	SPSVSVTGHAAPGHK	15	0	0	906.219	198.372
P02754	LACB_BOVIN	Beta-lactoglobulin	PEVDDEALEKF	11	0	0	868.008	239.802
P26779	SAP_BOVIN	Prosaposin	TLVPAEVVSENVIPALGLVEPIKK	24	0	0	846.658	225.089
Q2UVX4	CO3_BOVIN	Complement C3	NPEHLGQGGVQR	12	0	0	580.518	527.813
P02666	CASB_BOVIN	Beta-casein	NIPPLTQTPVVVPPFLQPEVMGVSK	25	0	0	754.906	311.92
P02754	LACB_BOVIN	Beta-lactoglobulin	VEELKPTPEGDLEILLQKWEN	21	0	0	553.047	534.394
P02769	ALBU_BOVIN	Albumin	KHLVDEPQNLIK	12	0	0	304.784	818.404
P02754	LACB_BOVIN	Beta-lactoglobulin	ELKPTPEGDLEILLQ	15	222.15	0	311.841	800.647
P81265	PIGR_BOVIN	Polymeric immunoglobulin receptor	DAAGGPGAPADPGRPT	16	0	0	782.209	249.055
P02754	LACB_BOVIN	Beta-lactoglobulin	VYVEELKPTPEGDL	14	0	0	498.709	572.992
Q2KJF1	A1BG_BOVIN	Alpha-1B-glycoprotein	LEGEDQFLEVAEAPEATQATFPVHR	25	0	0	596.673	459.296
Q0P569	NUCB1_BOVIN	Nucleobindin-1	DFVSHHVR	8	0	0	345.089	739.176
P18892	BT1A1_BOVIN	Butyrophilin subfamily 1 member A1	SLVEDHIAEGSVAVR	15	0	0	551.222	500.904
P80195	GLCM1_BOVIN	Glycosylation-dependent cell adhesion molecule 1	EDLSKEPSISR	11	0	0	719.783	304.457
P80025	PERL_BOVIN	Lactoperoxidase	FGHMEVPSTVSR	12	0	0	667.788	362.415
P02663	CASA2_BOVIN	Alpha-S2-casein	TVDMESTEVFTKK	13	0	0	411.415	647.45
P80195	GLCM1_BOVIN	Glycosylation-dependent cell adhesion molecule 1	ETHLEAQPTDASAQF	15	0	0	672.175	338.861
P02702	FOLR1_BOVIN	Folate receptor alpha	FDPFQGNPNEEVAR	14	0	0	626.591	389.383
P00711	LALBA_BOVIN	Alpha-lactalbumin	TSGYDTQAIVQN	12	0	0	258.283	807.003
P02769	ALBU_BOVIN	Albumin	RHPYFYAPELLY	12	0	0	557.466	456.473
P02769	ALBU_BOVIN	Albumin	DAIPENLPPLTADFAEDK	18	0	0	330.364	708.083
P80195	GLCM1_BOVIN	Glycosylation-dependent cell adhesion molecule 1	THLEAQPTDASAQFIR	16	0	0	478.626	525.592
P02666	CASB_BOVIN	Beta-casein	YQEPVLGPVR	10	0	0	522.109	474.831
P80195	GLCM1_BOVIN	Glycosylation-dependent cell adhesion molecule 1	PEDETHLEAQPTDASAQF	18	0	0	436.236	572.062
P02754	LACB_BOVIN	Beta-lactoglobulin	YVEELKPTPEGDLEILLQ	18	0	0	578.627	401.939
P02754	LACB_BOVIN	Beta-lactoglobulin	SLAMAASDISLLDAQSAPLRVY	22	265.635	0	311.042	678.489
P02754	LACB_BOVIN	Beta-lactoglobulin	VEELKPTPEGDLEI	14	0	0	612.89	327.801
P12763	FETUA_BOVIN	Alpha-2-HS-glycoprotein	PIVGQPSIPGGPVR	14	0	0	557.395	391.63
P01888	B2MG_BOVIN	Beta-2-microglobulin	PPQIEIDLLK	10	0	0	299.794	686.67
P80195	GLCM1_BOVIN	Glycosylation-dependent cell adhesion molecule 1	ILNKPEDETHLEAQPTDA	18	0	0	301.489	683.659
P02702	FOLR1_BOVIN	Folate receptor alpha	PFQGNPNEEVAR	12	0	0	670.632	257.772
P02668	CASK_BOVIN	Kappa-casein	GEPTSTPTTEAVESTVATL	19	0	0	478.164	470.944
P02663	CASA2_BOVIN	Alpha-S2-casein	YQGPIVLNPWDQVK	14	0	0	446.142	501.656
P02666	CASB_BOVIN	Beta-casein	VLPVPQKAVPYPQR	14	0	0	479.356	442.101
Q03247	APOE_BOVIN	Apolipoprotein E	AYKEELEGQLGPMAQETQAR	20	0	0	369.482	562.904
P02754	LACB_BOVIN	Beta-lactoglobulin	TPEVDDEALEKFD	13	0	0	575.833	317.481
P02666	CASB_BOVIN	Beta-casein	SLPQNIPPLTQTPVVVPPFLQPEVM	25	0	0	296.354	633.737
P80195	GLCM1_BOVIN	Glycosylation-dependent cell adhesion molecule 1	EDETHLEAQPTDASAQFIR	19	0	0	603.181	273.705
Q3ZCH5	ZA2G_BOVIN	Zinc-alpha-2-glycoprotein	AREDIFMETL	10	0	0	373.489	533.976
P24627	TRFL_BOVIN	Lactotransferrin	LGGRPTYEEYLGTEY	15	0	0	373.686	527.776
Q32KV6	SIL1_BOVIN	Nucleotide exchange factor SIL1	ILEVFHPTHEWQALRPGQAVPAGSHVR	27	0	0	563.697	307.201
P80195	GLCM1_BOVIN	Glycosylation-dependent cell adhesion molecule 1	PEDETHLEAQPTDASAQ	17	0	0	169.452	745.472
P02754	LACB_BOVIN	Beta-lactoglobulin	VLVLDTDYKKYL	12	0	0	592.283	257.45
P80195	GLCM1_BOVIN	Glycosylation-dependent cell adhesion molecule 1	DETHLEAQPTDASAQF	16	0	0	460.309	403.46
P81265	PIGR_BOVIN	Polymeric immunoglobulin receptor	VVDISHLTHK	10	0	0	455.164	401.857
P02769	ALBU_BOVIN	Albumin	LKHLVDEPQNLIK	13	0	0	376.583	482.579
Q3SZR3	A1AG_BOVIN	Alpha-1-acid glycoprotein	HFVDLLLSK	9	0	0	553.311	274.809
P02769	ALBU_BOVIN	Albumin	PPLTADFAEDK	11	0	0	327.472	522.128
P15497	APOA1_BOVIN	Apolipoprotein A-I	EQLGPVTQEFWDNLEK	16	0	0	373.245	457.692
P02666	CASB_BOVIN	Beta-casein	RELEELNVPGEIVESLSSSEESITR	25	0	0	374.174	452.385
P80457	XDH_BOVIN	Xanthine dehydrogenase/oxidase	IPAFGSIPTEFR	12	0	276.378	372.481	451.064
Q29443	TRFE_BOVIN	Serotransferrin	TYDSYLGDDYVR	12	0	0	492.818	312.279
P02769	ALBU_BOVIN	Albumin	KQTALVELLK	10	0	0	449.279	353.977
P02754	LACB_BOVIN	Beta-lactoglobulin	EGDLEILLQK	10	0	0	469.945	295.819
P31096	OSTP_BOVIN	Osteopontin	KYPDAVATWLKPDPSQK	17	0	0	389.17	383.949
P02666	CASB_BOVIN	Beta-casein	TESQSLTLTDVENLHLPLP	19	0	0	539.847	180.82
Q2KJF1	A1BG_BOVIN	Alpha-1B-glycoprotein	DGVGQEPVHLESPAHEHR	18	0	0	336.88	395.357
P02663	CASA2_BOVIN	Alpha-S2-casein	SIGSSSEESAEVATEEVK	18	0	0	291.33	444.67
P80195	GLCM1_BOVIN	Glycosylation-dependent cell adhesion molecule 1	LNKPEDETHLEAQPTDASAQFIR	23	0	0	460.935	245.853
P02662	CASA1_BOVIN	Alpha-S1-casein	IGSESTEDQAMEDIK	15	0	0	296.742	417.964
Q3MHN5	VTDB_BOVIN	Vitamin D-binding protein	GKFPDATETDLQELVAK	17	0	0	319.077	391.831
P80195	GLCM1_BOVIN	Glycosylation-dependent cell adhesion molecule 1	THLEAQPTDASAQ	13	0	0	519.09	142.81
Q2UVX4	CO3_BOVIN	Complement C3	LVWGVSSDLWGEKPK	15	0	0	359.305	288.84
Q3ZCH5	ZA2G_BOVIN	Zinc-alpha-2-glycoprotein	AEPLAPWSQVEGMEDWEK	18	0	0	271.986	365.779
P80195	GLCM1_BOVIN	Glycosylation-dependent cell adhesion molecule 1	ILNKPEDETHLEAQPTDAS	19	0	0	272.379	333.369
P02668	CASK_BOVIN	Kappa-casein	TIASGEPTSTPTTEAVESTVAT	22	0	0	250.057	343.682
P62326	TYB4_BOVIN	Thymosin beta-4	SDKPDMAEIEKFDK	14	0	0	350.374	209.586
P02754	LACB_BOVIN	Beta-lactoglobulin	YSLAMAASDISLLDAQSAPLR	21	0	0	195.533	376.609
Q2KJF1	A1BG_BOVIN	Alpha-1B-glycoprotein	PAGPEAQFELR	11	0	0	408.139	122.239
P02754	LACB_BOVIN	Beta-lactoglobulin	VYVEELKPTPEGDLEILLQKWEN	23	0	0	298.545	211.747
P18892	BT1A1_BOVIN	Butyrophilin subfamily 1 member A1	ATLHAVDVTLDPDTAHPH	18	0	0	197.681	318.602
P02662	CASA1_BOVIN	Alpha-S1-casein	PQEVLNENLLR	11	0	0	181.922	322.262
Q32PJ2	APOA4_BOVIN	Apolipoprotein A-IV	LGPLAGDVEDHLSF	14	0	0	116.103	379.942
P02666	CASB_BOVIN	Beta-casein	IPPLTQTPVVVPPFLQPEVM	20	0	0	277.088	193.776
P02769	ALBU_BOVIN	Albumin	DAFLGSFLYEYSR	13	0	0	219.303	239.967
P15497	APOA1_BOVIN	Apolipoprotein A-I	LLDNWDTLASTLSK	14	0	0	145.683	301.384
