# Supplementary material for: The Comparative Analysis of Peptides in Enteral Nutrition Products and Foods for Special Medical Purposes
Source: Foods. 2024 Aug 16;13(16):2557. doi: 10.3390/foods13162557 (PMC11353486; doi:10.3390/foods13162557)
Supplement: Supplementary file 1 [file foods-13-02557-s001.zip › Table S3.xlsx]

## Sheet: Sheet1
Table S3. Bioactive peptides with less than five amino acids in different EN and FSMP products.
Amino acids and Peptides	Sample 1		Sample 2		Sample 3		Sample 4
	1	2	1	2	1	2	1	2
Leu-Ile	4.69963e+10	4.83736e+10	1.03212e+09	1.02017e+09	1.13709e+08	1.17855e+08	4.71414e+07	5.53409e+07
Leu-Hpro	4.09615e+10	4.63591e+10	1.23208e+07	1.1469e+07	0	0	0	0
Leu-Val	1.46394e+10	1.40388e+10	6.0604e+08	6.22664e+08	1.14848e+10	1.26044e+10	2.53801e+09	3.11957e+09
Val-Phe	1.44203e+10	1.50327e+10	2.27814e+08	2.25802e+08	2.32603e+10	2.12614e+10	9.5148e+09	1.08626e+10
Leu-Leu	1.0157e+10	1.00174e+10	2.95116e+08	3.19253e+08	1.28353e+10	1.39135e+10	2.53367e+09	3.03663e+09
Ile-Leu	1.0157e+10	1.00174e+10	2.95116e+08	3.19253e+08	1.21741e+08	1.31228e+08	9.95607e+07	1.16399e+08
Phe-Val	4.81949e+09	4.68638e+09	6.49738e+07	6.83025e+07	6.29681e+09	6.71877e+09	2.69448e+09	3.22416e+09
Leu-Ala	4.30106e+09	4.4013e+09	3.97714e+07	4.66805e+07	3.50529e+09	3.94153e+09	3.24649e+08	4.51131e+08
Ile-Trp	4.27359e+09	4.46043e+09	4.12898e+08	3.89688e+08	0	0	0	0
Ala-Leu	3.00449e+09	3.01141e+09	8.8846e+07	1.84978e+08	7.15113e+08	7.92175e+08	3.34531e+08	4.85755e+08
Gly-Leu	2.97918e+09	3.00971e+09	6.97556e+08	7.18574e+08	2.41703e+09	2.76124e+09	3.28002e+08	3.04155e+08
Tyr-Ile	2.23417e+09	2.46686e+09	1.42463e+08	1.30742e+08	3.56701e+09	3.61021e+09	2.04322e+08	2.4268e+08
Val-Tyr	2.04184e+09	2.11041e+09	1.03692e+09	1.01017e+09	1.65905e+09	1.71611e+09	9.40486e+08	1.0477e+09
Val-Ala	2.02692e+09	2.05761e+09	7.08144e+07	8.12696e+07	1.82437e+09	2.14772e+09	2.73149e+08	4.67461e+08
Phe-Leu	1.42285e+09	1.45517e+09	6.95685e+08	6.93874e+08	7.18267e+09	7.87424e+09	1.91721e+09	2.47243e+08
Leu-Phe	1.42285e+09	1.45517e+09	6.95685e+08	6.93874e+08	7.18267e+09	7.87424e+09	1.91721e+09	2.47243e+08
Thr-Val-Leu	1.30451e+09	1.32875e+09	4.52487e+08	4.48811e+08	1.0097e+09	1.08174e+09	1.37531e+08	1.76055e+08
Val-Met	1.0789e+09	1.01323e+09	5.88954e+06	6.41268e+06	3.49628e+08	4.04422e+08	5.67414e+07	6.85261e+07
Tyr-Val	9.80692e+08	1.07133e+09	6.82672e+08	6.85872e+08	8.66829e+08	9.40867e+08	3.33051e+08	4.05748e+08
Leu-Trp	7.53926e+08	7.06015e+08	9.42867e+07	9.19538e+07	4.23403e+08	4.58748e+08	1.57971e+08	1.84905e+08
Leu-Gly	7.39677e+08	7.17446e+08	1.46456e+08	1.45341e+08	0	0	0	0
Val-Ser	7.08e+08	7.41126e+08	6.74982e+06	9.39782e+06	2.23939e+08	2.95644e+08	2.72046e+07	3.99196e+07
Maculosin	6.19243e+08	6.11832e+08	2.68412e+08	2.66786e+08	1.80552e+08	1.85823e+08	7.32364e+06	7.50333e+06
Ile-Pro-Ile	6.09511e+08	1.21182e+09	4.59839e+07	3.59926e+07	1.87912e+08	3.43817e+08	1.01886e+07	1.92074e+07
Cyclo(-L-Ser-L-Tyr)	5.32309e+08	5.39689e+08	1.20423e+07	1.25224e+07	2.71601e+07	3.28967e+07	1.28497e+06	1.71906e+06
Tyr-Phe	5.28089e+08	5.44793e+08	4.45286e+07	4.14133e+07	4.86705e+08	4.85152e+08	8.14357e+07	9.3387e+07
Val-Val	4.78631e+08	4.76443e+08	957326	1.27327e+06	3.0586e+08	3.6292e+08	1.23153e+07	1.58266e+07
Met-Glu	4.39225e+08	4.17732e+08	194261	1.18622e+06	4.88796e+07	5.31565e+07	937947	1.19253e+06
Lys-Phe	3.63207e+08	4.47139e+08	1.64463e+06	2.56696e+06	2.97165e+08	5.03204e+08	1.06015e+07	7.5591e+06
Ala-Gln	3.24849e+08	3.49066e+08	7.52618e+06	9.07831e+06	8.9769e+07	1.09158e+08	1.29988e+07	1.63701e+07
Phe-Asp	3.16483e+08	3.4895e+08	2.45191e+06	2.81181e+06	2.58082e+07	3.25624e+07	69952.2	84398.2
Lys-Ala	3.1182e+08	3.51183e+08	1.77745e+07	1.98655e+07	4.42765e+08	5.5247e+08	8.49291e+07	6.46452e+07
Met-Thr	3.05954e+08	4.23661e+08	5.31682e+06	6.31693e+06	4.99692e+08	5.92055e+08	9.12291e+07	1.64906e+08
PyroGlu-Trp	2.9675e+08	3.09769e+08	57196.8	0	1.3449e+08	1.43167e+08	3.79111e+06	4.5964e+06
Ser-Ala	2.67629e+08	2.95917e+08	457291	1.00333e+06	9.12669e+06	5.42199e+07	1.57677e+07	2.06588e+07
Val-Arg	2.26602e+08	2.16917e+08	2.61122e+07	2.66357e+07	7.0766e+07	8.11333e+07	7.8573e+06	8.21889e+06
Glutamate	2.20187e+08	2.2657e+08	3.09598e+06	3.3414e+06	1.77332e+07	1.98019e+07	3.95902e+06	3.47383e+06
Met-His	2.06949e+08	2.01786e+08	684834	3.09711e+06	2.03078e+08	2.27331e+08	2.93622e+07	3.24744e+07
Met-Pro	2.04678e+08	2.0251e+08	702033	1.02303e+06	3.55847e+06	2.27076e+08	1.26503e+06	1.74927e+06
Thr-Asp	2.00985e+08	2.10037e+08	322809	369695	0	0	0	0
Pro-Phe	1.91777e+08	2.03255e+08	4.53395e+08	4.48502e+08	7.16929e+07	7.81385e+07	687500	971844
Thr-Gln	1.86366e+08	2.02618e+08	940665	2.19588e+06	5.45384e+07	6.71121e+07	1.40704e+07	1.37245e+07
Val-Asp	1.73736e+08	1.78743e+08	17469.2	189556	0	0	0	0
Phe-Ala	1.73512e+08	1.7601e+08	772660	1.52058e+06	1.29808e+08	1.48459e+08	8.56087e+06	1.08365e+07
Ala-Ala	1.67174e+08	1.68395e+08	5.16741e+06	7.56435e+06	2.74478e+07	3.45772e+07	2.06719e+07	2.75382e+07
Pro-Leu	1.58834e+08	1.59663e+08	4.63177e+06	4.89263e+06	0	0	0	0
Thr-Glu	1.47678e+08	1.51206e+08	232653	738808	0	0	0	0
Gly-Tyr	1.40254e+08	1.4169e+08	4.09364e+06	4.85614e+06	1.77305e+07	2.066e+07	4.81926e+06	5.83517e+06
Thr-Phe	1.36982e+08	1.41194e+08	5.65187e+06	5.63555e+06	1.18767e+08	1.39426e+08	6.64659e+07	8.53751e+07
Tyr-Trp	1.3234e+08	1.23976e+08	2.26505e+07	2.31875e+07	8.94599e+08	9.3978e+08	1.57461e+08	1.86302e+08
Glu-Tyr	1.27112e+08	1.24078e+08	3.33249e+06	3.41046e+06	0	0	0	0
Met-Phe	1.16449e+08	2.14903e+08	6.55791e+07	7.24399e+07	0	0	0	0
Thr-Ala	1.1284e+08	1.74206e+08	1.02325e+06	3.36769e+06	2.57886e+07	3.46211e+07	3.23153e+06	3.23927e+06
L-Isoserine	1.12468e+08	1.18131e+08	2.12261e+06	2.62368e+06	0	0	0	0
Met-Met	1.11001e+08	1.24578e+08	1.24954e+07	1.12441e+07	1.50428e+08	1.68377e+08	3.32964e+07	3.93418e+07
Trp-Glu	1.10628e+08	1.1078e+08	801305	731054	0	0	0	0
Tyr-Ala	1.02628e+08	1.3756e+08	2.00912e+06	2.56449e+06	2.0388e+07	2.33852e+07	9.1769e+06	1.38993e+07
Thr-Arg	8.43993e+07	8.60891e+07	3.94698e+06	2.67011e+06	0	0	0	0
Pro-Gly	8.35487e+07	8.54536e+07	1.50313e+06	1.83236e+06	4.56921e+07	5.54567e+07	648028	769670
Merodesmosine	6.95609e+07	1.14464e+08	4.57695e+07	4.70482e+07	1.66666e+08	1.83019e+08	6.45732e+07	7.49007e+07
Lys-Val	6.47087e+07	6.73088e+07	1.66075e+07	1.69103e+07	4.03733e+07	4.57664e+07	2.05786e+06	2.36976e+06
beta-Casomorphin (1-3)	6.26103e+07	6.24138e+07	1.98795e+06	1.62977e+06	3.98806e+07	4.77083e+07	6.40694e+06	1.04028e+07
Trp-Met	5.90307e+07	5.22372e+07	1.56613e+06	1.42185e+06	2.80228e+07	3.15885e+07	1.44734e+06	1.88133e+06
Benzoyl-Phe-Ala-Arg	5.88256e+07	5.47796e+07	215978	183506	5.37584e+07	5.53315e+07	8.8769e+06	1.07851e+07
Cyclo(alanylisoleucyl)	5.5795e+07	6.11704e+07	6.98079e+06	5.84089e+06	0	0	0	0
Gly-Ser	5.46217e+07	5.86447e+07	314889	403592	3.30337e+07	4.06476e+07	1.0225e+06	1.12949e+06
Pentagastrin	5.44201e+07	5.57246e+07	3.57472e+06	2.94255e+06	0	0	0	0
Destruxin A	5.11679e+07	5.48985e+07	34754.4	54986.7	0	0	0	0
Phe-Pro	4.97595e+07	5.30488e+07	4.42889e+07	4.62278e+07	2.26162e+08	2.38735e+08	1.02814e+07	1.08402e+07
Ala-Gly	4.58893e+07	4.85053e+07	1.67539e+06	2.8332e+06	0	0	0	0
Trp-Ala	4.42942e+07	4.29193e+07	133167	135080	9.24548e+06	1.06469e+07	3.77413e+06	4.96149e+06
Met-Ser	4.37394e+07	2.79651e+07	186392	799102	419980	393298	448213	564800
gamma-Glutamylalanine	4.28974e+07	4.38548e+07	1.65093e+06	1.77755e+06	1.1268e+07	1.25461e+07	2.9021e+06	3.09961e+06
Phe-Arg	4.05409e+07	4.04192e+07	3.15123e+06	3.54001e+06	1.44498e+08	1.54878e+08	1.91729e+07	2.00872e+07
Val-Leu	3.78081e+07	4.24908e+06	2.06912e+07	2.73082e+07	0	0	0	0
gamma-Glutamylleucine	3.74517e+07	3.985e+07	498049	613906	2.78383e+07	3.0264e+07	7.34945e+06	8.54066e+06
Pro-Val	3.73109e+07	1.32558e+08	4.11544e+06	5.50257e+06	6.95968e+07	7.63831e+07	2.5849e+07	3.75552e+07
Phe-Phe	3.65415e+07	3.76836e+07	5.50092e+07	6.67373e+07	1.03357e+07	1.34394e+07	1.90259e+06	1.79076e+06
Phe-Gly	3.59041e+07	3.80792e+07	115129	227044	0	0	0	0
Lys-Asp	3.4143e+07	3.57949e+07	1.15431e+07	1.18456e+07	2.27098e+07	3.22099e+07	6.00682e+06	5.76344e+06
Pro-Met	3.33097e+07	3.29833e+07	9.34774e+06	1.26356e+07	8.95597e+08	9.38499e+08	1.44265e+07	1.28629e+06
Arg-Pro-Pro	3.12858e+07	3.10399e+07	3.31165e+06	3.45538e+06	0	0	0	0
Cyclo(glycylprolyl)	3.08748e+07	3.44903e+07	3.43026e+07	3.60749e+07	0	0	0	0
Met-Lys	3.02927e+07	3.0804e+07	571146	544338	1.97142e+07	2.82838e+07	3.76875e+06	4.05487e+06
His-Gly-His	2.94571e+07	2.96437e+07	44509.1	100786	0	0	0	0
Gly-Val	2.81737e+07	2.88206e+07	1.12396e+06	1.66685e+06	3.15469e+06	3.76565e+06	2.59232e+06	3.14353e+06
Leu-Gln	2.31263e+07	1.7567e+07	5.00485e+06	8.87505e+06	0	0	0	0
Ala-Ser	2.2991e+07	7.58455e+07	375719	580858	0	0	0	0
Arg-Asp	2.1484e+07	2.22445e+07	1.41038e+06	1.4911e+06	0	0	0	0
Met-Leu	2.04516e+07	2.47008e+07	1.84093e+07	9.58758e+06	0	0	0	0
Glu-Val-Phe	2.03943e+07	2.11024e+07	1.67083e+07	1.72268e+07	4.42511e+07	3.91735e+07	7.74167e+07	9.52396e+07
Phe-Trp	2.02733e+07	1.79765e+07	3.9614e+06	3.70817e+06	7.88173e+07	7.76257e+07	3.96934e+06	4.21403e+06
For-Met-Ala-Ser	1.91207e+07	1.78821e+07	813275	1.00587e+06	0	0	0	0
5-Oxo-L-prolyl-L-proline	1.83816e+07	1.92495e+07	1.01935e+06	1.02309e+06	1.67241e+07	1.53148e+07	267585	366958
gamma-Glutamylglutamine	1.80373e+07	1.73513e+07	113764	367151	8.75358e+07	9.93158e+07	1.66773e+07	1.91602e+07
Creatine	1.75041e+07	1.88561e+07	1.32342e+07	1.39262e+07	1.65395e+08	1.71597e+08	4.95821e+08	4.81891e+08
Ser-Gln	1.67239e+07	1.7708e+07	614638	936491	0	0	0	0
Gly-Asp	1.66023e+07	1.71392e+07	0	0	0	0	0	0
(3xi,6xi)-Cyclo(alanylvalyl)	1.4562e+07	1.4427e+07	9.24972e+07	8.98312e+07	1.2354e+07	1.41613e+07	1.27373e+06	1.15435e+06
o-Tyrosine	1.45033e+07	2.10894e+07	9.79371e+06	8.84813e+06	1.34787e+07	1.40966e+07	8.24336e+06	8.98277e+06
Phe-Met-Arg-Phe-amide	1.32735e+07	1.30144e+07	6.96355e+06	7.66963e+06	3.95195e+08	4.24092e+08	1.35873e+08	1.64717e+08
DL-m-Tyrosine	1.31066e+07	1.31827e+07	2.99211e+07	2.86199e+07	0	0	0	0
Pro-Trp	1.25904e+07	1.34996e+07	27080.6	40241	0	0	0	0
Trp-Ser	1.02746e+07	2.43977e+07	4.43505e+07	4.46403e+07	3.24473e+08	3.74713e+08	2.23435e+07	1.94305e+07
Glu-Glu	1.00164e+07	1.04424e+07	27005.8	110926	3.21986e+06	4.35184e+06	91722.1	57915.4
gamma-Glutamylglutamic acid	1.00164e+07	1.04424e+07	27005.8	110926	3.21986e+06	4.35184e+06	91722.1	57915.4
Thr-Pro	6.14846e+06	5.27147e+06	2.71845e+07	2.67786e+07	0	0	0	0
DTyr-Val-Gly	5.39858e+06	4.40117e+06	1.11778e+06	1.09984e+06	0	0	0	0
Diglycine	3.88938e+06	4.21144e+06	2.74597e+06	3.04627e+06	7.50739e+06	9.33678e+06	607065	715384
Leu-Asp	2.35758e+06	2.72e+06	216837	416617	5.52055e+08	5.82111e+08	1.24236e+07	5.41486e+06
Hydroxyprolyl-Proline	1.16851e+06	1.39251e+06	5.92766e+06	1.44766e+07	4.96906e+07	4.33309e+07	1.07995e+07	1.18823e+07
Gly-Pro-Arg-Pro-amide	355461	164122	5.25321e+07	5.13729e+07	1.95695e+07	1.72826e+07	2.30907e+08	2.56494e+08
Val-Glu	0	0	0	0	1.18445e+09	1.50849e+09	5.39034e+06	5.57916e+06
Val-Gln	0	0	0	0	3.84513e+07	3.19363e+07	4.60584e+07	3.99187e+07
Tyr-Leu	0	0	0	0	1.39772e+09	1.53273e+09	6.92069e+07	8.22219e+07
Phe-Met	0	0	0	0	1.07215e+09	7.46301e+08	1.11659e+08	1.15971e+08
His-Pro	0	0	0	0	1.60173e+07	1.96182e+07	3.378e+06	4.06117e+06
Arg-Met	0	0	0	0	1.03803e+07	1.32072e+07	2.13964e+06	1.52286e+06
Ala-Glu	0	0	0	0	1.90964e+07	1.73561e+07	1.09043e+06	1.24493e+06
